# Supplementary material for: NADH-GOGAT Overexpression Does Not Improve Maize (Zea mays L.) Performance Even When Pyramiding with NAD-IDH, GDH and GS
Source: Plants (Basel). 2020 Jan 21;9(2):130. doi: 10.3390/plants9020130 (PMC7076717; doi:10.3390/plants9020130)
Supplement: Supplementary file 1 [file plants-09-00130-s001.zip]

Archive with 7 entries (4 files):
- Supplemental data/
- Supplemental data/Supplemental datasets.xlsx
- __MACOSX/
- __MACOSX/Supplemental data/
- __MACOSX/Supplemental data/._Supplemental datasets.xlsx
- Supplemental data/Supplemental data  proofs.docx
- __MACOSX/Supplemental data/._Supplemental data  proofs.docx
