# Supplementary material for: NADH-GOGAT Overexpression Does Not Improve Maize (Zea mays L.) Performance Even When Pyramiding with NAD-IDH, GDH and GS
Source: Plants (Basel). 2020 Jan 21;9(2):130. doi: 10.3390/plants9020130 (PMC7076717; doi:10.3390/plants9020130)
Supplement: Supplementary file 1 [file plants-09-00130-s001.zip › Supplemental data/Supplemental datasets.xlsx]

## Sheet: Supp dataset 1
Supplemental dataset 1. Leaf metabolite quantification following GC-MS analysis (raw data).Values were calculated using the four independent transgenic events selected for the study, each beeing represented by four individual plants.
Sample Name	Line	Stage	2-3-Butanediol	2-Hydroxypyridine	3-Phosphoglyceric acid	Adenine	Adenosine triphosphate	Allantoin	Oxoglutaric acid	a-Tocopherol	L-Arabinose	L-Arginine	L-Aspartic acid	Benzoic acid	b-Alanine	Gentiobiose	b-Sitosterol	Caffeic acid	Chlorogenic acid	Cinnamic acid	Citramalic acid	Citric acid	Cyclohexylamine	D-Galactose	D-Altrose	Allose	Dehydroascorbic acid	D-Glucose	Glucose-6-phosphate	L-Isoleucine	D-Malic acid	D-Mannose	Dopamine	Glucaric acid	Sorbitol	Sphingosine	D-Threitol	Ethanolamine	trans-Ferulic acid	D-Fructose	Fructose-6-phosphate	Fumaric acid	Galactinol	Galactitol	Galactonic acid	Galacturonic acid	Gamma-Aminobutyric acid	Gluconolactone	D-Glucose1
A188-1_V	A188	V	0.000743021	0.00721735	0.00304914	0.00254502	0.00131612	0.0352775	0.00336299	0.0262764	0.00402293	0.00384896	0.077117	0.00378261	0.000366109	0.00392082	0.0581801	0.0330569	0.0266346	0.00224397	0.000963643	0.0465986	0.000317138	0.61462	0.614613	0.643794	0.18634	0.70318	0.0152981	0.00386982	1.21413	0.606314	0.00821733	0.00752695	0.00394945	0.00170017	0.000880254	0.0282927	0.0122939	0.184062	0.00447147	0.0106236	0.00727115	0.000343705	0.000601382	0.00339808	0.000245075	0.0193638	0.00678412
A188-2_V	A188	V	0.000619045	0.00577176	0.00331009	0.00300933	0.00113702	0.0338904	0.00208855	0.0161839	0.00398919	0.00147471	0.063082	0.00457617	0.000728238	0.00383655	0.05969	0.051929	0.0281475	0.00190496	0.00095102	0.0460877	0.00024402	0.697309	0.0282989	0.720271	0.150197	0.80086	0.0157547	0.00418897	1.12301	0.689749	0.0117942	0.00818727	0.00351279	0.00161251	0.00101613	0.030567	0.0169119	0.203446	0.00481503	0.0102895	0.0120675	0.00282277	0.000974157	0.00190315	0.000323773	0.019338	0.00542367
A188-3_V	A188	V	0.000801759	0.00726536	0.00273639	0.0029259	0.00113902	0.0353678	0.00243929	0.0188314	0.00424176	0.00013736	0.0549856	0.00414495	0.000750021	0.00490103	0.0612019	0.0443182	0.0313418	0.00241551	0.000880882	0.0458363	0.0010133	0.691894	0.691894	0.718293	0.149434	0.794854	0.0165167	0.0020271	1.10594	0.682919	0.0124892	0.00824866	0.00397263	0.00161738	0.000909066	0.0305847	0.0151978	0.219155	0.00556977	0.0102652	0.0120286	0.00136787	0.00118806	0.00231165	0.000414644	0.0230565	0.00570571
A188-4_V	A188	V	0.00126123	0.00741401	0.00426898	0.00322253	0.00158155	0.0515057	0.00212045	0.0189235	0.00415784	0.000378648	0.0612659	0.00356969	0.000381945	0.00397233	0.0627664	0.0346736	0.0314154	0.00280509	0.00111699	0.0491468	0.00109212	0.786035	0.0351633	0.815044	0.166947	0.905718	0.0148578	0.00272405	1.29589	0.777194	0.00958639	0.00839965	0.00429557	0.00191148	0.00102328	0.0287619	0.0123122	0.224421	0.0047649	0.0100294	0.0086997	0.00096717	0.00138309	0.00224412	0.000397372	0.0211644	0.00602065
T02289_002_V	T 02289	V	0.000738106	0.00967036	0.0031798	0.00417293	0.00146506	0.0481401	0.00599999	0.0825777	0.00328749	0.000913509	0.210641	0.00376609	0.00131156	0.00470063	0.0720677	0.0294891	0.0365014	0.00589861	0.000942524	0.071133	0.000647742	1.13961	0.0358889	1.16895	0.229549	1.32026	0.0120442	0.0121984	1.22775	1.12909	0.00842334	0.00830894	0.00478762	0.00187499	0.00120504	0.0327665	0.0127993	0.30794	0.00385995	0.00763392	0.0113467	0.00130321	0.00155756	0.00221042	0.000428133	0.0210612	0.00964074
T02289_007_V	T 02289	V	0.00113102	0.00716798	0.00312023	0.00203143	0.00124621	0.0277238	0.00485767	0.0419445	0.00173404	0.000499552	0.175143	0.0038223	0.00419404	0.00514753	0.0632602	0.0361194	0.0305722	0.00539112	0.00110322	0.066077	2.35855e-05	0.0961285	0.0960575	0.104972	0.141501	0.112125	0.0126705	0.0107001	1.13059	0.0932123	0.0135752	0.00778545	0.00374405	0.00173158	0.000790871	0.0265699	0.0162888	0.0607925	0.00389404	0.0089719	0.0141976	0.00096031	0.0016069	0.00307819	0.000386912	0.0068868	0.00760996
T02289_016_V	T 02289	V	0.00123229	0.0111257	0.00171414	0.00233201	0.00111139	0.0430795	0.00767591	0.0437799	0.0022824	0.000201482	0.0763875	0.00669593	0.00218973	0.00386123	0.0626813	0.0142149	0.0264588	0.00380595	0.00125024	0.0602149	0.00126873	0.206445	0.206445	0.217863	0.131105	0.236093	0.00897785	0.00553817	1.06064	0.203419	0.00709524	0.00740113	0.0037529	0.00254914	0.00108996	0.0241724	0.00638676	0.0961102	0.00315507	0.00633	0.00749051	0.00019624	0.00122434	0.00282674	0.0003772	0.00922867	0.0064799
T02289_017_V	T 02289	V	0.00151895	0.00834693	0.00152282	0.00211232	0.00136378	0.0385594	0.00571492	0.0539053	0.00125625	0.000901344	0.109767	0.00336891	0.00323546	0.0039219	0.0649364	0.0281968	0.0231913	0.00473863	0.000758451	0.0673806	0.000761813	0.0545358	0.0545337	0.0638774	0.160018	0.0642511	0.00923646	0.00891871	0.900833	0.0525598	0.01411	0.00617028	0.00464501	0.00221035	0.00168197	0.03112	0.0128866	0.0294424	0.00298942	0.00935901	0.0141808	0.00402179	0.00169629	0.000819203	0.000449473	0.0107986	0.00735633
T02308_004_V	T 02308	V	0.000746815	0.0102147	0.012081	0.00204751	0.00104002	0.027835	0.0114374	0.0573354	0.00187016	0.00117284	0.164879	0.00381406	0.00513301	0.00450333	0.0650578	0.0292757	0.0181357	0.0044815	0.000901398	0.0571166	2.36235e-05	0.27492	0.0164931	0.286426	0.150904	0.313382	0.0126212	0.014204	0.966011	0.271541	0.00945893	0.00620002	0.00325429	0.00193048	0.00194953	0.0377886	0.0136822	0.0678709	0.00445504	0.013581	0.00910763	0.00118181	0.00169612	0.00215399	0.000641115	0.00620717	0.0084609
T02308_010_V	T 02308	V	0.000769156	0.00859239	0.00212532	0.00152117	0.00100044	0.0212127	0.00508647	0.0474482	0.00164744	0.000322041	0.111768	0.00326974	0.00295457	0.00348841	0.0683789	0.0453017	0.0216562	0.00342089	0.000995347	0.0725224	2.3025e-05	0.0883304	0.0883304	0.0963915	0.176786	0.103011	0.012746	0.00852229	0.945816	0.0869844	0.0107163	0.00646753	0.00358032	0.00182332	0.00199009	0.0325153	0.0183179	0.0497961	0.00401543	0.0134652	0.0192033	0.00264907	0.00155446	0.00265512	7.19513e-05	0.00769283	0.0066203
T02308_014_V	T 02308	V	0.000927578	0.00845832	0.00216787	0.00262123	0.00144377	0.044069	0.00378392	0.0342756	0.00229363	0.000215113	0.0982559	0.00640548	0.00215261	0.00325417	0.0592099	0.0161885	0.0298601	0.00403502	0.00150123	0.0548535	0.00114805	0.356793	0.0210549	0.373673	0.158027	0.408263	0.00933868	0.00917044	1.07397	0.351771	0.0140925	0.0069751	0.00380487	0.00190818	0.00135672	0.0262846	0.00677649	0.140799	0.00325391	0.0067985	0.0139173	0.00170069	0.00149608	0.00334407	0.000491205	0.0113719	0.00672908
T02308_018_V	T 02308	V	0.00120315	0.00856373	0.00230789	0.00198732	0.00139963	0.0356715	0.00375088	0.0227408	0.00223259	0.000871986	0.0739845	0.00342304	0.00170023	0.0038133	0.0628298	0.0371715	0.0385117	0.00279386	0.000914377	0.0546814	0.000851877	0.281533	0.0127615	0.292007	0.115659	0.321718	0.0113054	0.0193702	0.999465	0.278171	0.00852668	0.00799018	0.00328202	0.00204284	0.00143629	0.0348396	0.0136485	0.068344	0.00362152	0.00743083	0.00446946	0.000578588	0.00128948	0.00271213	0.000794376	0.00888519	0.00638411
T02312_002_V	T 02312	V	0.000809375	0.00794981	0.00316746	0.00259936	0.00155287	0.0309935	0.00448971	0.0567535	0.00238599	0.000407474	0.119068	0.00467709	0.00155691	0.00436986	0.0569829	0.0333686	0.022783	0.00362295	0.000789117	0.0557075	0.000447797	0.344088	0.0179805	0.356802	0.130108	0.392146	0.0134537	0.00834952	1.04385	0.339292	0.00865549	0.00625524	0.00313876	0.00129793	0.00165947	0.0215329	0.0131903	0.137232	0.00435536	0.00989415	0.00675767	0.000855556	0.00149624	0.00297871	0.000241697	0.0115581	0.00683845
T02312_003_V	T 02312	V	0.000904397	0.00782234	0.00295927	0.00221947	0.000870117	0.0263246	0.00253066	0.0195878	0.00224168	0.000275662	0.0661177	0.00407929	0.000247617	0.00497527	0.0573196	0.0427428	0.028769	0.00284812	0.00111912	0.0644085	0.000442223	0.174088	0.174106	0.185934	0.127669	0.199303	0.013942	0.00528826	1.23171	0.170265	0.00796408	0.00815928	0.00339514	0.00172752	0.0014685	0.0155885	0.0154983	0.107383	0.00344373	0.00780868	0.00401908	0.00274548	0.00112722	0.00186514	0.000225974	0.0136798	0.00660819
T02312_004_V	T 02312	V	0.000700762	0.0093478	0.00240629	0.00220574	0.00135405	0.0388843	0.00553274	0.054937	0.00165443	0.000287269	0.100146	0.00504493	0.0019338	0.0043438	0.0505042	0.0140763	0.028985	0.00415774	0.00146719	0.0663243	0.00297868	0.25531	0.0179587	0.284128	0.130329	0.291418	0.00911544	0.00265655	1.1344	0.25291	0.0114439	0.00617002	0.00330795	0.00145951	0.00110957	0.0243975	0.00702217	0.116245	0.00387438	0.00772734	0.0115837	0.00277731	0.00130478	0.00314957	0.0004549	0.00762745	0.00838983
T02312_005_V	T 02312	V	0.00117654	0.00920413	0.00306188	0.00138952	0.00162411	0.0385453	0.00646583	0.0457171	0.00146297	0.00036964	0.0749525	0.00393748	0.00176796	0.0045373	0.0636222	0.0294187	0.026884	0.00359386	0.000977655	0.0635751	0.000994319	0.06716	0.0671779	0.0785674	0.0769716	0.0780617	0.0164005	0.0123838	1.03291	0.0655145	0.0105265	0.00580182	0.0025508	0.00132696	0.00114735	0.025384	0.0134934	0.0388659	0.00562626	0.00979871	0.00648774	0.000607392	0.00154835	0.00229287	0.000566155	0.00411895	0.00788581
T02291_006_V	T 02291	V	0.000702439	0.00865744	0.00195292	0.00316702	0.0011972	0.0339716	0.00844187	0.0696357	0.00229671	0.000851897	0.199826	0.00321794	0.00208833	0.00406619	0.0672603	0.0383506	0.0205383	0.00481509	0.0011106	0.0503197	5.61983e-05	0.584784	0.0217242	0.602653	0.182622	0.671553	0.0113936	0.0147563	1.37505	0.579084	0.0117281	0.00809869	0.00397947	0.0020244	0.00124717	0.0345613	0.0163339	0.194671	0.00317063	0.0182611	0.0113304	0.000188141	0.00152653	0.00282666	0.000795514	0.0116197	0.00766968
T02291_007_V	T 02291	V	0.000776756	0.00803001	0.00245772	0.0023197	0.00105594	0.0292274	0.00443804	0.0494774	0.00189496	0.000316924	0.108303	0.00376051	0.00109141	0.00539564	0.0664179	0.0447263	0.0217531	0.00445888	0.000767221	0.0510167	0.000216781	0.168387	0.014356	0.188543	0.143227	0.192577	0.0116735	0.0110183	1.16262	0.165358	0.00945291	0.00953866	0.003583	0.00197059	7.07368e-05	0.03081	0.0168205	0.108303	0.00388375	0.0108937	0.0130018	0.00290355	0.00206388	0.00284447	0.000848148	0.00785273	0.00601136
T02291_011_V	T 02291	V	0.00107826	0.0112505	0.00471624	0.00242491	0.00178171	0.0435126	0.00853185	0.0474001	0.00211016	0.000916745	0.140972	0.0045393	0.00211216	0.00425809	0.0630088	0.0234417	0.029218	0.00555213	0.00133354	0.0539006	0.00123219	0.65342	0.0220792	0.672484	0.0944569	0.744234	0.0110396	0.0115823	1.34996	0.648105	0.0101533	0.00938763	0.00315461	0.00243996	0.000888943	0.0314748	0.0113837	0.180236	0.00365219	0.0143065	0.0159868	0.00269913	0.00163208	0.00245964	0.000598373	0.00998304	0.00764829
T02291_015_V	T 02291	V	0.000868111	0.0101298	0.00418773	0.0028003	0.00108493	0.0341424	0.00551762	0.0536876	0.002385	0.000800828	0.170168	0.0038396	0.00275862	0.00819113	0.0666701	0.0522388	0.0338035	0.00372724	0.00093927	0.0617494	0.000144061	0.16676	0.0160711	0.180179	0.146738	0.192327	0.012733	0.0158595	1.2039	0.162904	0.0160029	0.0127192	0.00349199	0.00208683	0.00191821	0.0326535	0.0191391	0.103523	0.0040728	0.0123888	0.0190072	0.00320102	0.00161482	0.00353597	0.00101429	0.0112783	0.0103231
A188-1_15DAS	A188	15DAS	0.000923431	0.0102732	0.00099002	0.00424687	0.000976035	0.0481223	0.0252287	0.194996	0.00244382	0.00123685	0.248278	0.00382309	0.00121942	0.00335657	0.0573157	0.049202	0.00420675	0.0029557	0.00139919	0.0556691	0.00057311	0.426863	0.0612435	0.481569	0.24101	0.499595	0.00802194	0.00440275	0.824221	0.42097	0.013449	0.00462214	0.00431686	0.00964442	0.00029927	0.0223752	0.0180748	0.355998	0.0019911	0.00903695	0.069915	0.0015297	0.00268686	0.00472693	0.00149314	0.0141966	0.0157925
A188 -2_15DAS	A188	15DAS	0.000791323	0.0105249	0.000135039	0.00294979	0.000463685	0.0296976	0.0110077	0.0816385	0.0015784	0.000702387	0.128711	0.00367222	0.000676085	0.00460812	0.0554288	0.0183853	0.00277193	0.00293876	0.00160689	0.0187494	0.0032735	0.177321	0.177046	0.208499	0.231133	0.208433	0.00328715	0.00566764	0.569919	0.17477	0.00534966	0.00187183	0.00490718	0.0114084	0.00077393	0.0140556	0.00918204	0.213057	0.000903583	0.0105944	0.0535358	0.0046782	0.000777498	0.00319379	0.000522676	0.0338456	0.00889173
A188 -3_15DAS	A188	15DAS	0.000882961	0.0110672	0.000410901	0.00443959	0.000734937	0.0448676	0.0113802	0.0564771	0.00208453	0.00043614	0.124649	0.00480344	0.00220447	0.00353009	0.0446441	0.0180915	0.00291557	0.00244492	0.00255422	0.0203842	0.00440086	0.627841	0.0432339	0.66711	0.196821	0.722885	0.00423965	0.0021553	0.738559	0.622593	0.00803816	0.00318672	0.00477743	0.0162426	0.000600875	0.0238961	0.0090214	0.440079	0.0016405	0.0120173	0.0629321	0.00424299	0.00114511	0.00288521	0.00183519	0.00872182	0.00785555
A188 -4_15DAS	A188	15DAS	0.00142958	0.0106262	0.000747188	0.00421932	0.00129882	0.0544058	0.0150054	0.0740257	0.00247773	0.000940913	0.185114	0.004415	0.00106718	0.00336145	0.0561346	0.0450309	0.00405222	0.00302773	0.00186692	0.0537405	0.00222057	0.442698	0.442698	0.49618	0.224748	0.518093	0.0074786	0.00556899	0.858912	0.436102	0.00922736	0.00463762	0.00409551	0.00805527	0.000384871	0.0209929	0.0177053	0.35911	0.00240157	0.00892176	0.0664824	0.00135095	0.00105939	0.00169118	0.00167807	0.0154893	0.00792684
T 02289_002_15DAS	T 02289	15DAS	0.000935261	0.00765248	0.000342118	0.00221608	0.00112899	0.022155	0.00325422	0.0730167	0.00148251	0.000995626	0.216889	0.00374992	0.00869861	0.00307253	0.0510377	0.0449887	0.00555491	0.00313849	0.00189542	0.0944912	0.00067762	0.228991	0.0221971	0.249553	0.20859	0.264451	0.0095793	0.0122374	1.19255	0.227008	0.0111062	0.00474283	0.00418318	0.00701969	0.000843626	0.0180959	0.0153174	0.155905	0.00280996	0.112551	0.0444859	0.00121273	0.00170353	0.00308986	0.000815681	0.0211375	0.00545741
T 02289_007_15DAS	T 02289	15DAS	0.000916313	0.008582	0.000847169	0.00310047	0.00100558	0.0385597	0.00841034	0.0683287	0.00159977	0.00102122	0.262119	0.00407313	0.00355299	0.0025796	0.0507001	0.0276202	0.00336089	0.00288605	0.00164901	0.0469714	0.0020319	0.214525	0.035693	0.247447	0.194305	0.249741	0.00833208	0.00626666	0.937882	0.210422	0.00877182	0.00405181	0.00317987	0.00823761	0.00143181	0.0184151	0.0130714	0.288973	0.00271021	0.0964656	0.0395389	0.0012502	0.00106712	0.00253426	0.00081131	0.00882892	0.00743512
T 02289_016_15DAS	T 02289	15DAS	0.000631974	0.0100276	0.00042393	0.00392484	0.00077917	0.0459395	0.00692157	0.165101	0.00184906	0.000694236	0.143521	0.00414683	0.00604561	0.00375377	0.058918	0.0363518	0.00209897	0.00286063	0.00107104	0.0312857	0.00160826	0.456383	0.456451	0.506833	0.193301	0.531239	0.00757198	0.00614691	0.880563	0.451855	0.0128718	0.00410243	0.00388721	0.00977287	0.000552403	0.023971	0.016055	0.378156	0.00207163	0.163595	0.0507443	0.00138149	0.000822862	0.00317043	0.0007589	0.0130849	0.00877886
T 02289_017_15DAS	T 02289	15DAS	0.001446	0.0100545	0.000629732	0.00388487	0.00130191	0.0290298	0.00890603	0.0556732	0.00146849	0.000964252	0.156885	0.00349138	0.00767155	0.00274619	0.0509151	0.0386666	0.00373586	0.00257588	0.00162608	0.057175	0.00266769	0.262531	0.0260966	0.285554	0.218507	0.303315	0.0112375	0.0065789	1.24495	0.25964	0.00913529	0.00524613	0.00371708	0.0203311	0.000627534	0.0283902	0.0159583	0.326354	0.00396371	0.155879	0.0482265	0.00128838	0.00212639	0.00268603	0.00155434	0.00643188	0.00575187
T 02308_010_15DAS	T 02308	15DAS	0.000625838	0.00894381	0.000369384	0.00318026	0.000763587	0.0316219	0.0110487	0.0488669	0.00182949	0.00108257	0.20377	0.00480613	0.00667695	0.00292583	0.052684	0.0286214	0.00310762	0.00260021	0.00143652	0.059492	0.000465418	0.261227	0.0356717	0.294172	0.216078	0.302728	0.00589698	0.0114297	0.997864	0.257249	0.00646609	0.00306573	0.00423396	0.0148254	0.000693753	0.0236309	0.0129132	0.341638	0.00184031	0.0619364	0.063066	0.00172847	0.00113326	0.00330146	0.00227858	0.00776102	0.0075899
T 02308_014_15DAS	T 02308	15DAS	0.000806864	0.0097127	0.000543849	0.00562548	0.00155484	0.0466634	0.00601493	0.0736722	0.00255332	0.00124936	0.274535	0.00448766	0.00564908	0.00491101	0.0644383	0.0323127	0.00279068	0.00331332	0.00319861	0.0311035	0.00345936	0.475311	0.0535205	0.522635	0.227519	0.549168	0.00908234	0.00818149	1.1202	0.46942	0.00996789	0.0062875	0.00572779	0.017802	0.000644718	0.0194512	0.0145286	0.676403	0.00279246	0.214971	0.063169	0.0051838	0.000959662	0.00300935	0.000836446	0.0121405	0.0093636
T 02308_004_15DAS	T 02308	15DAS	0.000805652	0.0096911	8.01457e-05	0.00535302	0.00105407	0.0418265	0.00509803	0.0615641	0.00290059	0.000455251	0.0702478	0.00503518	0.0154367	0.00347117	0.0445543	0.0302575	0.00764303	0.00490172	0.00539257	0.0555149	0.00513779	0.59097	0.59079	0.637541	0.135322	0.683888	0.00365702	0.00679965	1.22618	0.586228	0.00685874	0.00361163	0.0052683	0.0142476	0.000955445	0.0508594	0.0105353	0.605562	0.00234705	0.0630417	0.0805094	0.004895	0.00205226	0.00243751	0.00401765	0.00971868	0.0134746
T 02308_018_15DAS	T 02308	15DAS	0.0013837	0.014569	0.00034531	0.00683379	0.00088724	0.0586243	0.0103092	0.0919825	0.0024454	0.00056086	0.108707	0.00401062	0.00533944	0.00298021	0.0697404	0.0302576	0.00504341	0.0025763	0.00136662	0.0452607	0.00209917	0.556914	0.556964	0.619601	0.247186	0.65148	0.00560751	0.00969358	0.851709	0.550707	0.0096627	0.00282371	0.00365181	0.0133438	0.000601108	0.0244782	0.0132763	0.694262	0.00175881	0.0647326	0.0670431	0.00354499	0.00141397	0.00385177	0.00161689	0.0125951	0.00285371
T 02312_002_15DAS	T 02312	15DAS	0.000673566	0.0108895	0.000715943	0.0032923	0.000999447	0.0633267	0.0127524	0.202906	0.00215845	0.000753935	0.18319	0.00526048	0.0068833	0.00555333	0.0661021	0.0466048	0.00556745	0.00343693	0.00155623	0.04709	0.000843621	0.366473	0.0732984	0.433149	0.205655	0.43346	0.0100276	0.0141547	1.13498	0.360407	0.020544	0.00727463	0.00457833	0.00957747	0.00173113	0.0269068	0.0198822	0.294645	0.00304259	0.197135	0.0611294	0.00112769	0.00179041	0.00283378	0.000648581	0.016675	0.00940565
T 02312_003_15DAS	T 02312	15DAS	0.000750398	0.00947038	0.000405974	0.00406477	0.000805546	0.0460121	0.00884345	0.0869564	0.00252392	0.000600575	0.0745429	0.00398067	0.00269609	0.00455502	0.0526066	0.0358019	0.00293414	0.00292383	0.00211228	0.0485666	0.00378311	0.69758	0.0514537	0.743611	0.235107	0.804072	0.00647276	0.00473501	0.934503	0.691966	0.0071819	0.0036557	0.00561872	0.00790375	5.25812e-05	0.0180087	0.0139031	0.396723	0.00189247	0.0666589	0.05209	0.00159498	0.00105383	0.00310654	0.00130396	0.0112053	0.00939931
T 02312_004_15DAS	T 02312	15DAS	0.000888682	0.0113771	0.000473086	0.00299429	0.000991384	0.031698	0.00572652	0.0822602	0.00191544	0.000292359	0.0912885	0.00459549	0.00116784	0.00360648	0.0575441	0.027806	0.00281715	0.00373775	0.00265951	0.087184	0.0037069	0.169186	0.169151	0.195703	0.212305	0.199539	0.00695302	0.00505702	1.39766	0.165969	0.0133069	0.00424516	0.00423936	0.0126678	0.000580409	0.0244637	0.0111254	0.189414	0.00228588	0.180573	0.0739736	0.00211707	0.00156451	0.00281047	0.00151537	0.0276917	0.00614278
T 02312_005_15DAS	T 02312	15DAS	0.00146336	0.0159626	0.000621432	0.00306269	0.00169225	0.036427	0.0127146	0.176121	0.00165256	0.000573257	0.186487	0.00425394	0.00154152	0.00321431	0.0628913	0.0447909	0.00424717	0.00359354	0.00174504	0.0759358	0.0021643	0.145769	0.145505	0.177021	0.23224	0.168006	0.0113336	0.00491733	1.22688	0.14262	0.0100378	0.00501593	0.00495855	0.0110358	0.000297263	0.0253425	0.0174003	0.175454	0.00363124	0.122321	0.0731586	0.00177649	0.00124002	0.00396983	0.000910416	0.00946922	0.00591536
T 02291_006_15DAS	T 02291	15DAS	0.000635796	0.0124491	0.00072456	0.00704883	0.000457448	0.0574102	0.0111473	0.141958	0.00207063	0.00084747	0.277381	0.00469574	0.00418562	0.00455096	0.0556621	0.0343505	0.00245536	0.00225608	0.00205527	0.021908	0.000625055	1.49982	0.0748222	0.417265	0.24485	1.76081	0.00752219	0.00712262	0.73888	1.49026	0.011804	0.00379151	0.00463451	0.0155209	0.000333176	0.0293307	0.0159873	0.878514	0.00198757	0.0100586	0.0623711	0.00139214	0.00107607	0.00329876	0.000799207	0.0157141	0.0107804
T 02291_007_15DAS	T 02291	15DAS	0.000944243	0.0140791	0.00180063	0.00296999	0.00105849	0.0350861	0.0135974	0.0413493	0.00189527	0.00135145	0.360584	0.00528713	0.00340157	0.00394106	0.0613791	0.0329146	0.00406883	0.00246011	0.00205462	0.0361718	0.00320531	0.343109	0.0334435	0.373687	0.180313	0.392404	0.0112893	0.00480703	0.731202	0.339669	0.00813567	0.00533624	0.00365298	0.0099276	0.000465598	0.0327071	0.0144132	0.263207	0.00356297	0.00861543	0.0732384	0.000973202	0.0011134	0.00386191	0.00133704	0.0114246	0.00753715
T 02291_011_15DAS	T 02291	15DAS	0.000502766	0.0115068	0.00116212	0.00412242	0.000796167	0.0332491	0.0156033	0.0938129	0.00191617	0.00149591	0.553201	0.00585004	0.0071273	0.00537473	0.0737438	0.0392869	0.00385624	0.00269652	0.00223298	0.0580198	0.00336892	0.250678	0.030963	0.276996	0.25911	0.290836	0.00796442	0.00951976	1.01352	0.247932	0.0174581	0.00476122	0.00364161	0.0139963	0.00129477	0.0282346	0.0193639	0.293935	0.00271126	0.012679	0.0704216	0.0013811	0.00164335	0.00391738	0.00162404	0.00983578	0.00778272
T 02291_015_15DAS	T 02291	15DAS	0.00124788	0.0100734	0.000500949	0.00517365	0.0008665	0.0374626	0.00769942	0.0844012	0.00183804	0.000549983	0.16252	0.00403102	0.00131704	0.00374691	0.0562083	0.0272524	0.00305614	0.00192579	0.00159837	0.0238746	0.00356298	0.508677	0.508623	0.542948	0.254272	0.588384	0.00492459	0.00452407	0.547184	0.504347	0.0185862	0.00275756	0.00409247	0.0129704	0.000585244	0.0238345	0.0132901	0.611484	0.00140667	0.00801967	0.0714256	0.00152604	0.00115175	0.00264505	0.00137186	0.00837364	0.00832605
[truncated: 81 more columns]

## Sheet: Supp dataset 2
Supplemental dataset 2. Normalized quantification of leaf metabolites. Values were calculated using the four independent transgenic events selected for the study, each beeing represented by four individual plants.
Sample Name	Line	Stage	2-3-Butanediol	2-Hydroxypyridine	3-Phosphoglyceric acid	Adenine	Adenosine triphosphate	Allantoin	Oxoglutaric acid	a-Tocopherol	L-Arabinose	L-Arginine	L-Aspartic acid	Benzoic acid	b-Alanine	Gentiobiose	b-Sitosterol	Caffeic acid	Chlorogenic acid	Cinnamic acid	Citramalic acid	Citric acid	Cyclohexylamine	D-Galactose	D-Altrose	Allose	Dehydroascorbic acid	D-Glucose	Glucose-6-phosphate	L-Isoleucine	D-Malic acid	D-Mannose	Dopamine	Glucaric acid	Sorbitol	Sphingosine	D-Threitol	Ethanolamine	trans-Ferulic acid	D-Fructose	Fructose-6-phosphate	Fumaric acid	Galactinol	Galactitol	Galactonic acid	Galacturonic acid	Gamma-Aminobutyric acid	Gluconolactone	D-Glucose1
A188-1_V	A188	V	0.175652	-0.212162	1.20505	-0.332925	0.545642	0.0107508	-1.06639	-0.973836	1.22046	2.62975	-0.836817	-0.073504	-1.88686	0.210342	0.0323317	0.071796	1.64396	-0.534253	-0.216663	-0.0591642	-1.02628	0.465744	2.50122	0.314623	-0.0439295	0.302524	0.959086	-0.658108	-0.17659	0.394738	0.00381737	0.693793	0.280683	-1.22921	0.447346	0.320142	-0.00294191	-0.305117	0.834787	-0.825823	-1.54726	-1.50197	-0.710709	0.244269	-1.31596	0.863298	-0.055004
A188-2_V	A188	V	-0.311263	-0.409736	1.71511	0.155661	0.0838292	0.0107508	-1.61029	-1.5015	1.0343	1.3619	-0.928462	0.345922	-1.4605	0.0697813	0.252178	0.859765	1.56778	-0.645165	-0.568577	-0.107589	-1.41305	0.465744	-1.10551	0.591298	-0.0439295	0.401456	0.959086	-0.417196	-0.17659	0.531498	0.377276	0.754855	0.00245607	-1.22921	0.447346	0.404089	0.6792	0.0838258	0.937481	-0.825823	-0.824125	0.938393	-0.424045	-0.462429	-0.576151	0.942161	-0.209042
A188-3_V	A188	V	-0.111012	-0.352843	1.61176	0.269651	0.0838292	0.0107508	-1.25047	-1.40704	1.15255	-1.77773	-1.33297	0.130141	-1.66075	0.426124	0.252178	0.530742	1.78475	-0.290977	-0.568577	0.0750387	0.0536266	0.374978	2.59809	0.314623	-0.191777	0.401456	0.959086	-1.60883	-0.17659	0.394738	0.294054	0.55095	0.205488	-1.27258	0.352702	0.320142	0.324739	-0.15727	0.937481	-1.04636	-1.05239	-0.186033	-0.159639	-0.119638	-0.576151	0.942161	-0.265555
A188-4_V	A188	V	0.705137	-0.303971	1.99751	0.269651	0.754348	0.554056	-1.37267	-1.40704	1.07735	-0.804483	-1.16897	-0.073504	-2.28896	0.0697813	0.252178	0.152068	1.78475	0.00798205	-0.216663	0.0320241	0.0536266	0.465744	-0.801101	0.314623	-0.0439295	0.401456	0.752861	-1.12422	-0.17659	0.531498	0.0809635	0.693793	0.348595	-1.116	0.352702	0.187117	-0.0861642	0.0838258	0.937481	-0.825823	-1.4011	-0.733378	0.308469	0.0025688	-0.576151	1.01217	-0.155323
T02289_002_V	T 02289	V	-0.214121	-0.303971	1.20505	0.155661	0.360198	0.113008	-0.35937	0.328992	0.384114	0.378659	-0.0448817	-0.553713	-0.809379	0.00669775	-0.0457086	-0.499516	1.56778	0.534715	-0.568577	0.0750387	-0.754044	0.885835	-1.24971	0.69023	-0.191777	1.36733	0.234097	0.745864	-0.17659	0.862543	-0.577753	0.253058	0.162433	-1.27258	0.536171	-0.0196016	-0.0861642	0.0838258	0.00050949	-1.72186	-1.33762	-0.381464	0.163387	-0.408879	-1.93618	0.508837	0.00188896
T02289_007_V	T 02289	V	0.359121	-0.664925	1.20505	-0.662315	0.164766	-0.51285	-0.557227	-0.593251	-0.289092	-0.547574	1.345	-0.31174	0.783932	0.243574	-0.12676	0.152068	1.49975	0.602627	-0.386425	0.221434	-2.3863	-1.64028	0.439947	-1.02423	0.624033	-1.07191	0.370459	0.597048	0.191532	-1.84858	0.294054	0.353377	-0.24605	-1.4396	-0.0370713	-0.0972187	0.134833	-1.97383	0.233252	-1.10983	-0.892442	-0.733378	0.163387	-0.119638	-0.962924	-1.08781	-0.265555
T02289_016_V	T 02289	V	0.705137	0.568714	0.694281	-0.387358	0.264814	0.218285	0.73202	-0.297918	0.0835782	-0.804483	-0.453431	1.01892	-0.0660954	0.0697813	0.358799	-0.932841	1.36106	0.256488	0.106363	0.385436	0.604264	-0.152656	2.07045	-0.153183	-0.0439295	-0.305196	0.370459	-0.357308	-0.17659	-0.235214	-0.19244	0.754855	-0.0804389	-0.826758	0.617108	-0.0972187	-0.913074	-0.539344	0.177125	-1.61163	-1.2659	-2.37094	0.035793	0.186643	-0.303918	0.0979341	0.050761
T02289_017_V	T 02289	V	0.63549	-0.212162	0.324234	-0.438195	0.264814	0.218285	-0.240638	0.0311052	-0.9888	0.378659	1.00515	-0.31174	0.535426	-0.117548	0.570983	-0.213205	1.28344	0.501484	-1.1941	1.10097	-0.527933	-2.23585	-0.0987042	-2.3965	1.15151	-2.48701	0.0852272	0.461853	0.191532	-2.22752	0.599728	0.0981871	0.205488	-0.95425	1.14705	0.320142	0.0653755	-2.83237	-0.064848	-0.897493	-0.564761	1.27449	0.429943	-1.85476	-0.962924	0.0979341	-0.055004
T02291_006_V	T 02291	V	-0.424222	-0.352843	0.440031	-0.13766	0.0838292	-0.369834	0.0178807	0.0311052	-0.140541	0.177776	0.337192	-0.488355	-0.37948	-0.0720551	-0.12676	0.071796	0.881108	0.416465	-0.386425	-0.0591642	-2.3863	0.60916	-1.78602	0.591298	-0.426003	0.401456	0.0217562	0.810555	0.191532	0.719127	0.00381737	0.199339	-0.0804389	-1.4396	0.617108	0.263297	-0.0861642	-0.305117	-0.064848	-0.463406	-1.46216	-2.37094	-0.0595915	-0.24713	-0.0778064	-0.264026	-0.369992
T02291_007_V	T 02291	V	-0.0132377	-0.154421	0.902486	-0.549107	0.0838292	-0.51285	-0.655825	-0.11529	-0.289092	-0.804483	-0.453431	-0.31174	-0.909426	0.528818	0.118293	0.337666	1.13457	0.416465	-0.767733	0.140383	-1.76609	-0.249701	-2.22871	-0.356267	-0.0439295	-0.441956	0.447187	0.745864	-0.17659	-0.235214	-0.131378	0.818326	-0.303675	-1.31812	-1.99258	0.119088	0.324739	-1.06786	0.291115	-0.897493	-0.892442	0.821688	0.475486	-0.0546906	0.409108	-0.531402	-0.265555
T02291_011_V	T 02291	V	0.0881448	0.204084	1.91249	-0.259867	0.429845	-0.0725903	0.315773	-0.385717	-0.289092	0.177776	0.337192	-0.0104204	-0.319845	-0.0720551	-0.0457086	-0.672844	1.42476	0.879758	-0.2976	0.108081	0.0536266	0.465744	-1.78602	0.314623	-0.834553	0.302524	0.156951	0.810555	0.191532	0.531498	-0.0679066	0.608691	-0.303675	-0.704552	-0.134213	0.187117	-0.227584	0.322721	0.177125	-0.684403	-0.754667	0.938393	0.035793	0.0539164	-0.576151	-0.327497	0.050761
T02291_015_V	T 02291	V	-0.680451	-0.352843	1.66962	-0.387358	-0.28853	-0.437863	-0.557227	-0.490994	-0.289092	-0.41771	0.337192	-0.363361	-0.0660954	0.689768	-0.12676	0.235409	1.42476	-0.117013	-1.08094	-0.0591642	-2.3863	-0.87754	-2.45698	-0.544238	-0.66637	-0.64504	0.0852272	0.674194	-0.17659	-0.858383	0.152634	0.754855	-0.487749	-1.52683	0.81254	-0.0972187	0.21951	-1.33128	0.233252	-1.1709	-0.754667	0.699481	-0.0595915	0.0539164	0.122445	-0.531402	0.050761
T02308_004_V	T 02308	V	-0.311263	-0.212162	3.16765	-0.602658	-0.00499523	-0.65417	0.519678	0.0311052	-0.229457	0.751019	0.337192	-0.420986	0.943909	-0.0346533	0.118293	-0.288192	0.780113	0.219086	-0.870842	0.140383	-2.3863	-0.0617294	-2.15926	-0.153183	-0.191777	-0.117567	0.234097	0.887284	0.191532	0.00368204	-0.427091	-0.0643056	-0.545009	-1.27258	1.29561	0.404089	-0.162893	-1.52954	0.291115	-0.825823	-1.74568	-0.381464	0.370308	-0.357253	-0.190766	-1.08781	-0.055004
T02308_010_V	T 02308	V	-0.0132377	-0.00825677	1.01261	-1.07573	-0.00499523	-0.724174	-0.35937	-0.11529	-0.35093	-0.547574	0.817183	-0.255613	0.410431	-0.0720551	0.252178	0.442943	1.28344	0.173593	-0.481069	0.717588	-2.3863	-1.22695	0.996161	-1.17208	1.15151	-1.07191	0.370459	0.40079	0.191532	-1.26693	0.0809635	0.199339	0.00245607	-1.31812	1.35526	0.484361	0.425734	-1.90848	0.478445	-0.463406	-0.381434	0.764428	0.163387	0.0025688	-0.962924	-0.623211	-0.155323
T02308_014_V	T 02308	V	-0.0132377	0.0552143	1.1401	-0.0209548	0.429845	0.306084	-0.76026	-0.593251	0.435461	-1.15752	-0.453431	0.820497	0.098461	-0.175411	0.118293	-1.03807	1.49975	0.534715	0.251445	0.299474	-0.041018	0.278115	-1.70935	0.171207	0.197166	0.0258495	0.234097	0.597048	-0.17659	0.394738	0.51505	0.754855	0.0438071	-1.16955	0.81254	-0.246086	-0.65776	-0.539344	0.177125	-1.1709	-0.824125	0.208117	0.221237	0.409879	-0.303918	0.0979341	0.14257
T02308_018_V	T 02308	V	0.270297	0.340446	0.961772	-0.75123	0.360198	-0.152862	-0.76026	-1.57817	-0.0273339	0.378659	-0.836817	-0.255613	-0.37948	0.00669775	0.118293	0.235409	2.05062	-0.18237	-0.568577	0.140383	-0.527933	0.141355	-2.15926	0.171207	-0.66637	0.0258495	0.598727	1.29819	-0.17659	0.191654	0.152634	0.89005	-0.24605	-1.27258	0.882186	0.320142	0.21951	-1.52954	0.291115	-1.10983	-2.33489	-1.63113	-0.240576	0.0025688	-0.303918	0.0979341	0.00188896
T02312_002_V	T 02312	V	0.0881448	-0.154421	1.37901	-0.259867	0.545642	-0.369834	-0.655825	0.109145	0.134415	-0.804483	-0.285248	0.0881773	-0.441318	0.00669775	0.118293	0.071796	1.21344	0.00798205	-0.669959	0.181478	-1.02628	0.278115	-1.86835	0.171207	-0.426003	0.0258495	0.598727	0.525324	-0.17659	0.394738	0.00381737	0.142825	-0.436402	-1.71227	1.20669	-0.246086	-0.00294191	-0.15727	0.37401	-0.825823	-1.84747	-0.551226	0.163387	-0.0546906	-1.93618	0.0212051	0.00188896
T02312_003_V	T 02312	V	0.0881448	-0.00825677	1.66962	-0.438195	-0.28853	-0.23681	-1.25047	-1.18055	0.188849	-0.41771	-0.836817	0.286034	-2.28896	0.633255	0.0323317	0.713369	1.86502	0.0596033	-0.2976	0.519321	-0.754044	-0.249701	2.16138	-0.153183	-0.426003	-0.305196	0.959086	-0.0399448	-0.17659	-0.235214	-0.0679066	0.89005	0.00245607	-1.52683	0.717155	-0.340551	0.508066	-0.947893	0.415361	-1.1709	-2.33489	1.00576	-0.159639	-0.611002	-0.962924	0.508837	0.050761
T02312_004_V	T 02312	V	-0.214121	0.275755	0.902486	-0.549107	0.264814	0.40136	-0.0923517	0.109145	-0.35093	-0.804483	-0.0448817	0.404767	-0.274301	0.168379	-0.0457086	-0.749514	1.64396	0.360922	0.164213	0.838126	1.36928	0.141355	-1.46602	-0.0164224	-0.0439295	-0.117567	0.234097	-1.50356	0.191532	0.191654	0.51505	0.253058	-0.303675	-1.64263	0.447346	0.0441012	-0.65776	-0.305117	0.291115	-1.10983	-0.564761	0.699481	-0.159639	0.119274	-0.446995	-0.38856	0.409946
T02312_005_V	T 02312	V	0.440058	0.0552143	1.66962	-0.959937	0.843264	0.218285	0.175093	-0.0499462	-0.289092	-0.41771	-0.285248	-0.0104204	-0.00680939	0.311486	0.358799	-0.213205	1.42476	0.297839	-0.568577	0.453931	-0.041018	-1.78316	0.582831	-0.783134	-0.191777	-1.313	0.752861	0.970506	0.191532	-1.65032	0.152634	0.30848	-0.487749	-1.64263	0.536171	-0.0972187	0.134833	-2.15645	1.15215	-0.897493	-1.69681	-1.24575	0.429943	-0.0546906	-0.303918	-1.44746	0.14257
A188-1_15DAS	A188	15DAS	-0.111012	0.204084	-0.292758	0.393897	-0.28853	0.218285	2.00066	1.31919	0.326854	0.932003	0.337192	-0.255613	-0.990363	-0.283159	0.0323317	0.530742	-1.37356	-0.049643	0.164213	0.0750387	-1.15614	0.278115	-0.0127426	0.171207	-0.191777	0.401456	-0.32283	-0.615053	-0.17659	0.394738	0.377276	-0.280087	0.162433	1.12906	-1.99258	-0.0196016	0.425734	0.0838258	-0.476017	-1.256	1.63235	0.148482	1.16022	0.771001	1.14162	0.318931	1.07758
A188-2_15DAS	A188	15DAS	0.270297	0.340446	-2.55053	0.10404	-0.955743	0.113008	1.02833	0.435613	-0.35093	0.378659	-0.0448817	-0.073504	-1.4605	0.311486	0.252178	-0.429512	-1.77502	-0.049643	0.372919	-0.990226	1.83385	-0.488597	1.49342	-0.153183	1.15151	-0.64504	-1.25818	-0.194815	0.695542	-0.624156	-0.847845	-1.48029	0.463233	1.64256	0.265194	-0.340551	-0.299254	0.850537	-1.31935	-0.684403	1.39185	1.71278	-0.424045	0.29589	0.0193354	2.15505	0.409946
A188-3_15DAS	A188	15DAS	0.440058	0.568714	-1.06135	0.916017	-0.00499523	0.799109	1.16611	0.328992	0.134415	-0.0323252	-0.0448817	0.553053	0.171519	0.210342	0.0323317	-0.351895	-1.29481	-0.18237	1.10319	-0.783507	2.43637	0.885835	-0.257796	0.69023	0.197166	0.999206	-0.857293	-1.50356	0.191532	0.862543	0.0809635	-0.420648	0.625726	2.16192	0.265194	0.404089	-0.00294191	0.510693	-0.581194	-0.2735	1.63235	1.77267	0.221237	0.492774	1.51685	-0.0434856	0.48167
A188-4_15DAS	A188	15DAS	0.820934	0.275755	-0.595024	0.352546	0.360198	0.488711	1.25078	0.328992	0.384114	0.378659	-0.0448817	-0.073504	-1.07919	-0.283159	-0.0457086	0.235409	-1.47692	-0.117013	0.461835	-0.0123125	1.23128	0.211355	2.43446	0.171207	-0.191777	0.0258495	-0.32283	-0.357308	-0.17659	0.191654	0.00381737	-0.420648	-0.0804389	0.919428	-1.01933	-0.340551	0.508066	0.0838258	-0.173455	-1.04636	1.39185	-0.116386	-0.424045	-0.611002	1.20346	0.609832	0.14257
T02289_002_15DAS	T 02289	15DAS	0.175652	-0.352843	-1.93032	-0.387358	0.429845	-0.65417	-0.797662	0.109145	-0.35093	0.932003	0.578288	-0.073504	1.85996	-0.283159	-0.279455	0.442943	-0.875382	0.173593	0.418462	0.625942	-0.897122	0.141355	-1.3884	-0.0164224	-0.0439295	-0.117567	-0.124408	0.597048	0.695542	0.191654	-0.131378	-0.246856	0.106891	0.619216	0.265194	-0.499552	-0.00294191	-0.305117	0.00050949	2.27868	0.705745	-0.0584382	0.370308	0.29589	0.220218	0.863298	-0.532574
T02289_007_15DAS	T 02289	15DAS	0.0881448	-0.00825677	-0.491914	0.269651	-0.0996398	0.113008	0.458616	0.435613	-0.140541	0.662194	1.20824	0.130141	0.888366	-0.408154	-0.12676	-0.213205	-1.29481	0.11573	0.521491	0.0320241	1.126	-0.488597	-0.964713	-0.544238	-0.191777	-0.64504	-0.124408	-0.0399448	-0.17659	-0.476309	-0.0679066	-0.32205	-0.0349458	0.861687	1.08522	-0.600547	-0.162893	0.850537	0.177125	2.27868	0.811022	-0.186033	-0.240576	0.0539164	0.0193354	-0.192302	0.050761
T02289_016_15DAS	T 02289	15DAS	-0.537374	0.126938	-1.93032	0.352546	-0.386304	0.306084	0.175093	1.31919	-0.140541	0.0806346	-0.453431	-0.0104204	1.45184	-0.117548	0.0323317	0.235409	-2.07606	-0.117013	-0.2976	-0.650482	0.604264	0.465744	2.83227	0.591298	-0.191777	0.401456	-0.124408	-0.0399448	-0.17659	0.531498	0.217325	-0.483732	-0.0349458	1.12906	-0.632558	-0.246086	0.21951	0.713777	-0.416731	2.56683	1.14679	-0.116386	-0.511552	0.244269	0.0193354	0.181156	0.346475
T02289_017_15DAS	T 02289	15DAS	0.540106	-0.0693193	-1.19051	0.352546	-0.0996398	-0.369834	0.315773	-0.11529	-0.623607	0.280886	-0.0448817	-0.31174	1.71928	-0.473511	-0.374731	0.235409	-1.37356	-0.483416	0.106363	0.221434	1.36928	-0.249701	-1.46602	-0.356267	-0.0439295	-0.441956	0.234097	-0.0936638	-0.17659	-0.235214	-0.277542	-0.246856	-0.138302	2.16192	-0.762422	0.119088	0.134833	1.03817	0.415361	2.56683	0.811022	-0.733378	0.578515	0.0025688	0.938593	-0.984166	-0.532574
T02291_006_15DAS	T 02291	15DAS	-0.680451	0.340446	-0.805125	1.07697	-1.82471	0.554056	0.73202	0.910644	0.0835782	0.280886	0.578288	0.163372	0.888366	0.125324	-0.192104	0.235409	-1.82637	-0.355924	0.626668	-1.26317	-1.15614	1.95064	0.121142	-0.0164224	-0.426003	2.21746	-0.273958	-0.0399448	-1.29336	1.8359	0.152634	-0.607978	0.205488	1.57425	-1.99258	0.484361	0.134833	1.18158	-0.527643	-1.04636	1.30588	-0.116386	-0.240576	0.352016	-0.0778064	0.249474	0.48167
T02291_007_15DAS	T 02291	15DAS	-0.311263	0.638171	0.589102	-0.13766	-0.386304	0.0107508	1.02833	-0.11529	-0.140541	0.932003	1.345	0.404767	0.477801	-0.0720551	0.118293	-0.0689962	-1.33616	-0.355924	0.521491	-0.195388	1.54325	0.141355	-0.964713	0.171207	-0.191777	0.302524	0.156951	-0.57309	-0.17659	0.191654	-0.335283	0.0383885	-0.194429	1.06559	-1.37237	0.187117	0.425734	-0.15727	0.125504	-1.1709	1.63235	-1.03564	-0.612935	0.409879	0.673515	-0.115156	0.00188896
T02291_011_15DAS	T 02291	15DAS	-1.19638	-0.00825677	-0.394141	0.211788	-0.699515	-0.369834	1.09665	0.647797	-0.438163	0.751019	1.95272	0.231284	1.30355	0.210342	0.118293	0.235409	-1.58467	-0.593539	0.313284	0.0320241	1.42654	-0.729692	-1.24971	-0.544238	0.197166	-0.64504	-0.634912	0.166139	0.191532	-0.624156	0.704957	-0.525083	-0.371044	1.57425	0.352702	0.0441012	0.425734	0.713777	-0.416731	-0.825823	1.22784	-0.551226	0.035793	0.29589	0.773562	-0.531402	-0.369992
T02291_015_15DAS	T 02291	15DAS	0.540106	0.126938	-2.55053	0.872168	-0.489413	0.218285	0.223965	0.435613	0.0242922	-0.804483	-0.0448817	-0.073504	-0.644348	-0.0720551	-0.0457086	-0.145176	-1.58467	-0.428983	0.461835	-0.958023	1.83385	0.60916	2.68885	0.591298	-0.0439295	0.999206	-0.857293	-0.539858	-0.774339	0.531498	0.805952	-0.898583	0.106891	1.41429	-0.762422	-0.0972187	-0.00294191	2.52306	-0.938472	-1.31374	1.30588	0.208117	-0.3294	0.0539164	0.996541	-0.38856	0.20031
T02308_004_15DAS	T 02308	15DAS	-0.214121	-0.409736	-2.55053	0.555578	-0.187147	-0.152862	-0.76026	-0.297918	-0.0808844	-0.804483	-1.16897	-0.152257	2.4893	-0.825394	-0.753406	-0.145176	-0.668252	0.173593	1.75492	-0.195388	1.9581	0.60916	2.68885	0.69023	-0.66637	0.999206	-1.87059	-0.417196	0.695542	0.531498	-0.950539	-1.21055	0.106891	1.27793	0.163812	0.567702	-0.807309	1.45826	-0.85124	1.28536	1.52573	1.17114	0.10544	-0.522086	1.87667	-0.672083	0.48167
T02308_010_15DAS	T 02308	15DAS	-0.537374	-0.212162	-2.55053	0.155661	-0.386304	-0.293654	0.373514	-0.385717	-0.289092	0.751019	0.189345	0.163372	1.4072	-0.408154	-0.374731	-0.213205	-1.58467	-0.355924	0.0484155	0.0750387	-1.15614	-0.249701	-0.964713	-0.0164224	-0.0439295	-0.117567	-0.912043	0.40079	0.695542	-0.235214	-0.891694	-0.831214	0.00245607	1.57425	-0.247173	-0.246086	-0.3764	1.45826	-0.729766	1.59715	1.39185	0.0866438	-0.0595915	0.409879	1.57613	-0.623211	0.00188896
T02308_014_15DAS	T 02308	15DAS	-0.680451	-0.00825677	-1.93032	0.630772	0.0838292	0.0107508	-0.240638	-0.0499462	-0.229457	0.378659	0.337192	-0.255613	1.13007	0.00669775	-0.279455	-0.0121518	-2.23781	-0.355924	0.791224	-0.783507	1.36928	0.465744	-0.698844	0.314623	-0.191777	0.302524	-0.124408	0.117267	-0.17659	0.191654	-0.0679066	0.0981871	0.403345	1.64256	-0.762422	-0.705776	-0.227584	1.55719	-0.476017	2.80719	0.811022	1.41633	-0.813818	-0.297967	-0.303918	-0.192302	0.285412
T02308_018_15DAS	T 02308	15DAS	0.540106	0.340446	-1.93032	0.916017	-0.28853	0.40136	0.373514	0.328992	0.0242922	-0.288554	-0.285248	-0.255613	0.986964	-0.408154	0.0323317	-0.145176	-1.17618	-0.534253	-0.216663	-0.402922	0.81297	0.465744	2.83227	0.591298	-0.0439295	0.401456	-0.912043	0.166139	0.695542	0.531498	-0.475964	-1.13749	-0.24605	1.3496	-0.360325	-0.0972187	-0.299254	2.15494	-0.789401	1.43805	1.22784	1.00576	0.035793	0.29589	0.996541	-0.264026	-1.42367
T02312_002_15DAS	T 02312	15DAS	-0.809608	-0.212162	-1.06135	-0.13766	-0.0996398	0.554056	0.458616	1.55342	-0.0273339	-0.145477	-0.285248	0.0881773	1.24471	0.210342	-0.0457086	-0.0121518	-1.05793	-0.18237	0.106363	-0.566535	-0.527933	0.60916	0.121142	0.591298	-0.0439295	0.401456	-0.32283	0.525324	-0.17659	0.719127	0.599728	0.0383885	0.00245607	0.664113	1.08522	-0.0972187	0.0653755	0.850537	-0.238402	2.80719	0.994097	-0.462401	0.429943	-0.192696	-0.706015	0.0979341	-0.099901
T02312_003_15DAS	T 02312	15DAS	-0.111012	0.126938	-1.32037	0.555578	-0.187147	0.40136	0.458616	0.647797	0.384114	-0.145477	-0.836817	-0.0104204	0.345074	0.311486	0.118293	0.152068	-1.47692	0.0596033	0.685954	0.0750387	1.9581	0.885835	-0.176744	0.69023	0.197166	0.999206	-0.480042	-0.417196	0.191532	0.862543	-0.475964	-0.525083	0.670364	0.919428	-1.99258	-0.600547	0.0653755	0.850537	-0.64085	1.81699	1.30588	0.0866438	-0.159639	0.455372	0.868946	-0.0434856	0.409946
T02312_004_15DAS	T 02312	15DAS	-0.111012	0.0552143	-1.32037	0.0464147	-0.0996398	-0.0725903	-0.13699	0.0311052	-0.289092	-1.15752	-1.03508	0.231284	-1.07919	-0.175411	-0.462531	-0.0689962	-1.70966	0.256488	0.92923	0.299474	1.83385	-0.729692	1.34557	-0.153183	1.15151	-0.305196	-0.273958	-0.417196	0.191532	-0.858383	0.152634	-0.32205	0.162433	1.20079	-0.632558	0.119088	-0.511595	0.510693	-0.311461	3.43036	1.08145	0.297033	0.221237	0.0539164	0.868946	1.2965	-0.155323
T02312_005_15DAS	T 02312	15DAS	0.63549	0.340446	-0.918277	-0.13766	0.632874	-0.293654	0.583149	2.18126	-0.438163	-0.288554	1.20824	-0.073504	-0.644348	-0.473511	-0.192104	0.235409	-1.33616	-0.117013	0.313284	0.221434	1.23128	-0.87754	1.11134	-0.356267	0.963877	-1.313	0.0217562	-0.539858	-0.17659	-1.09875	-0.335283	-0.124193	0.348595	1.00453	-1.37237	-0.167223	0.134833	0.0838258	0.067879	2.39864	1.14679	0.208117	-0.3294	0.409879	0.122445	-0.623211	-0.310193
[truncated: 80 more columns]

## Sheet: Supp dataset 3
Supplemental dataset 3. Comparison of metabolite accumulation between the WT (A188) and the four different transgenic lines (T 02291,T 02289,T 02308 and T02312). Significant results are expressed in log2 of the Fold Change (logFC)
following t-test (P≤0.05) and False Discovery Rate (FDR) correction. Values were calculated using the four independent tarnsgenic events selected for the study each beeing represented by four individual plants.
logFC	1	2	3	4	1	2	3	4			FDR	1	2	3	4	1	2	3	4
Transgenic line	T 02291	T 02289	T 02308	T 02312	T 02291	T 02289	T 02308	T 02312			Line	T 02291	T 02289	T 02308	T 02312	T 02291	T 02289	T 02308	T 02312
Stage	V	V	V	V	15DAS	15DAS	15DAS	15DAS			Stage	V	V	V	V	15DAS	15DAS	15DAS	15DAS
2-3-Butanediol									Colour scale		2-3-Butanediol									Colour scale
2-Hydroxypyridine				0.34123					4		2-Hydroxypyridine				0.047809					0.05
3-Phosphoglyceric acid									3		3-Phosphoglyceric acid									0.03
Adenine									2		Adenine									0.02
Adenosine triphosphate									1		Adenosine triphosphate									0.01
Allantoin									0		Allantoin									0.005
Oxoglutaric acid	1.1313	1.2333							-1		Oxoglutaric acid	0.026707	0.038115							0.0025
a-Tocopherol	1.0796	1.1983							-2		Alpha-Tocopherol	0.0071452	0.022443							0.00125
L-Arabinose	-1.3019	-1.2139	-1.1168	-1.1366					-3		L-Arabinose	2.1242e-05	0.0351	0.0078515	0.0056708					0.000625
L-Arginine									-4		L-Arginine									0
L-Aspartic acid	1.1108										L-Aspartic acid	0.010705
Benzoic acid											Benzoic acid
b-Alanine	1.47	2.1427	2.2224			2.2813					Beta-Alanine	0.010705	0.022201	0.0075325			0.030279
Gentiobiose											Gentiobiose
b-Sitosterol											Beta-Sitosterol
Caffeic acid											Caffeic acid
Chlorogenic acid											Chlorogenic acid
Cinnamic acid		0.80799									Cinnamic acid		0.022201
Citramalic acid											Citramalic acid
Citric acid				0.53851							Citric acid				0.044287
Cyclohexylamine											Cyclohexylamine
D-Galactose											D-Galactose
D-Altrose											D-Altrose
Allose											Allose
Dehydroascorbic acid											Dehydroascorbic acid
D-Glucose											D-Glucose
Glucose-6-phosphate	-0.72051	-0.75069	-0.58863								Glucose-6-phosphate	0.0071452	0.0053999	0.010274
L-Isoleucine	1.6787	1.2357	1.7184								L-Isoleucine	0.0048867	0.045261	0.012949
D-Malic acid											D-Malic acid
D-Mannose											D-Mannose
Dopamine											Dopamine
Glucaric acid											Glucaric acid
Sorbitol	-0.48588			-0.43311							Sorbitol	0.020082			0.044287
Sphingosine				-0.37405							Sphingosine				0.0061877
D-Threitol			0.68678								D-Threitol			0.019406
Ethanolamine				-0.52774							Ethanolamine				0.022578
trans-Ferulic acid											trans-Ferulic acid
D-Fructose			-1.2135								D-Fructose			0.031346
Fructose-6-phosphate	-0.77187	-0.82943	-0.55207								Fructose-6-phosphate	0.00097321	0.0010361	0.0046678
Fumaric acid						3.3404		3.5892			Fumaric acid						0.00075037		0.021607
Galactinol						-0.69625					Galactinol						0.030279
Galactitol											Galactitol
Galactonic acid											Galactonic acid
Galacturonic acid											Galacturonic acid
Gamma-Aminobutyric acid											Gamma-Aminobutyric acid
Gluconolactone	-1.3489		-1.3359								Gluconolactone	6.3427e-05		0.019559
Glucopyranose											Glucopyranose
Glyceric acid						-1.3498	-1.4797				Glyceric acid						0.022265	0.017442
Glycerol											Glycerol
Glycerol-3-phosphate			0.67909								Glycerol-3-phosphate			0.002136
Glycine		-0.69113		-1.2849							Glycine		0.022201		0.0076279
Glycolic acid											Glycolic acid
Glyoxylic acid	0.8915	1.034	0.92984	0.89658							Glyoxylic acid	0.020082	0.0351	0.00071316	0.0024772
Caproic acid											Caproic acid
Iminodiacetic acid	-2.4846	-2.7993		-2.0558							Iminodiacetic acid	0.0001181	0.021999		0.0061877
Isocitric acid				0.51274							Isocitric acid				0.020474
Isomaltose											Isomaltose
Itaconic acid						1.655					Itaconic acid						0.022841
L-Fucose				0.47554							L-Fucose				0.044918
L-Lactic acid			-2.0229								L-Lactic acid			0.045357
a-Lactose											Alpha-Lactose
Lactulose		0.38146									Lactulose		0.0027
L-Allothreonine	0.96263			0.78654							L-Allothreonine	0.0071452			0.002545
Ascorbic acid											Ascorbic acid
L-Asparagine											L-Asparagine
Dodecanoic acid											Dodecanoic acid
Levoglucosan	-0.30748										Levoglucosan	0.007725
L-Glutamic acid											L-Glutamic acid
L-Glutamine											L-Glutamine
L-Homoserine											L-Homoserine
Linoleic acid											Linoleic acid
L-Leucine	2.1776	1.8956	2.2873	1.6437							L-Leucine	0.00097321	0.0053999	0.0052827	0.03771
L-Lysine	0.93823										L-Lysine	0.0078079
L-Methionine											L-Methionine
L-Proline	1.528	1.4278									L-Proline	0.028174	0.040299
Pyroglutamic acid	0.58489			0.46316							Pyroglutamic acid	0.024845			0.002176
L-Serine	1.9908	1.9738	2.2881								L-Serine	0.00023665	0.047204	0.006902
L-Threonine	0.98272	1.3149	1.394								L-Threonine	0.010758	0.038115	0.0061444
L-Tryptophan	1.4214	1.5834									L-Tryptophan	0.0014973	0.045261
L-Tyrosine		-0.61215									L-Tyrosine		0.034046
L-Valine	1.2439	1.0626	1.2443	0.75292							L-Valine	0.0037314	0.022443	0.0052827	0.0056708
Maleic acid											Maleic acid
Malonic acid											Malonic acid
D-Maltose	-0.64351	-0.78874	-0.57348								D-Maltose	0.010758	0.019235	0.031505
Melibiose											Melibiose
Galactaric acid											Galactaric acid
myo-Inositol	0.88032	1.1546		1.0424							myo-Inositol	0.024845	0.022201		0.020474
Nicotine											Nicotine
Nicotinic acid											Nicotinic acid
N-Methyl-L-alanine											N-Methyl-L-alanine
Oleic acid											Oleic acid
Orotic acid	0.54439		1.2004								Orotic acid	0.021792		0.0031022
Oxalic acid											Oxalic acid
Isomaltulose											Isomaltulose
Palmitic acid											Palmitic acid
L-Phenylalanine	1.4095		0.94948								L-Phenylalanine	0.013888		0.012949
Phosphoric acid											Phosphoric acid
Phytol				0.42874							Phytol				0.014209
Pipecolic acid											Pipecolic acid
Porphyrin	0.8915	1.034	0.92984	0.89658							Porphyrin	0.020082	0.0351	0.00071316	0.0024772
D-Psicose	-1.7551	-1.8379	-1.692	-1.4035							D-Psicose	0.013888	0.0083651	0.0057111	0.020474
Putrescine											Putrescine
Pyruvic acid											Pyruvic acid
Quinic acid		-1.6522	-1.3061	-1.3099							Quinic acid		0.019235	0.0015977	0.0029931
Raffinose											Raffinose
Rhamnose	-0.30524										Rhamnose	0.020082
Ribitol											Ribitol
D-Ribose		0.14618									D-Ribose		0.047204
D-Ribulose-5-phosphate											D-Ribulose-5-phosphate
Glucoheptonic acid											Glucoheptonic acid
Salicylic acid											Salicylic acid
Shikimic acid			-1.3794								Shikimic acid			0.04843
Sinapic acid											Sinapic acid
Sinapyl alcohol											Sinapyl alcohol
Spermidine											Spermidine
Stearic acid											Stearic acid
Stigmasterol											Stigmasterol
Succinic acid											Succinic acid
D-Tagatose	-1.7818	-1.7911	-1.7238	-1.4022							D-Tagatose	0.020082	0.019235	0.0055103	0.021623
D-Talose			-1.4412	-1.6639							D-Talose			0.040167	0.044287
Threonic acid											Threonic acid
trans-Aconitic acid		0.79712	0.67781	0.70347							trans-Aconitic acid		0.0092546	0.0036508	0.0056708
Triethanolamine											Triethanolamine
Trigonelline											Trigonelline
Tyramine	-0.7142										Tyramine	0.0048867
D-Xylose	-1.0081	-0.9539	-1.0171	-0.98242							D-Xylose	2.1242e-05	0.040299	0.0051997	0.0056708
D-Xylulose		0.69286		0.5797							D-Xylulose		0.022201		0.039333

## Sheet: Supp dataset 4 Pearson Cor
Supplemental dataset 5. Pearson correlations for leaf metabolites content, biomass and yield-related traits at the V stage. Significant values at P < 0.05 are indicated in bold.
Variables	Shoot DW	TKW	KY	KN	2-3-Butanediol	2-Hydroxypyridine	3-Phosphoglyceric acid	Adenine	Adenosine triphosphate	Allantoin	Oxoglutaric acid	a-Tocopherol	L-Arabinose	L-Arginine	L-Aspartic acid	Benzoic acid	b-Alanine	Gentiobiose	b-Sitosterol	Caffeic acid	Chlorogenic acid	Cinnamic acid	Citramalic acid	Citric acid	Cyclohexylamine	D-Galactose	D-Altrose	Allose	Dehydroascorbic acid	D-Glucose	Glucose-6-phosphate	L-Isoleucine	D-Malic acid	D-Mannose	Dopamine	Glucaric acid	Sorbitol	Sphingosine	D-Threitol	Ethanolamine	trans-Ferulic acid	D-Fructose	Fructose-6-phosphate	Fumaric acid	Galactinol	Galactitol	Galactonic acid	Galacturonic acid	Gamma-Aminobutyric acid
ShootDW	1	0.467935	-0.091474	-0.171041	-0.0582467	-0.281188	0.100317	0.335259	-0.0894946	0.206465	-0.404802	-0.459245	0.596571	0.185431	-0.205194	-0.0603818	-0.251147	-0.0266644	-0.18849	0.0941086	0.288133	-0.303585	0.218914	-0.346088	0.118928	0.382633	0.323437	0.388231	0.364003	0.381415	0.112382	-0.454926	0.357335	0.381565	-0.0416018	0.282999	0.404415	0.129179	-0.186598	0.0692667	-0.0622194	0.398567	0.0662165	-0.0504133	0.0623587	-0.0556295	-0.351933	0.19834	-0.17174
TKW	0.467935	1	-0.114108	-0.240433	-0.0684673	-0.495248	-0.265193	0.00857353	-0.307735	-0.159866	-0.422933	-0.321796	0.311132	0.277373	-0.380822	-0.228075	-0.222781	-0.377128	-0.175875	0.135083	-0.0229872	-0.414561	-0.259463	-0.143121	0.0758908	0.0858712	0.435478	0.09127	0.405813	0.0864362	0.00880894	-0.425227	-0.277128	0.0852301	-0.179815	-0.254939	0.436681	-0.0763385	-0.122277	0.130544	0.0116718	0.0510536	-0.012221	-0.187118	-0.110748	0.0311834	-0.404385	-0.160721	-0.365233
KY	-0.091474	-0.114108	1	0.989692	-0.276354	-0.587674	-0.207965	0.26629	-0.0510694	-0.027828	-0.443112	-0.41856	0.458527	0.070588	-0.272276	0.193702	-0.398367	-0.00862792	-0.22042	0.358643	-0.0200841	-0.386897	-0.0457939	-0.599399	-0.19942	0.237155	0.283847	0.237535	-0.0509899	0.23485	0.457807	-0.300394	0.201881	0.23576	0.336944	0.147232	-0.034429	-0.305332	-0.307712	-0.170344	0.198926	0.33323	0.327919	0.0768828	0.0359043	0.0361061	-0.284667	-0.0346271	-0.0629199
KN	-0.171041	-0.240433	0.989692	1	-0.256976	-0.520112	-0.192361	0.237823	-0.00375434	-0.0084543	-0.388834	-0.367229	0.386293	0.0200746	-0.232869	0.228509	-0.366943	0.0168575	-0.211749	0.315683	-0.0238034	-0.336277	0.0016164	-0.554169	-0.189762	0.196612	0.205533	0.19643	-0.110273	0.194375	0.437386	-0.236039	0.213194	0.195344	0.349757	0.141923	-0.105089	-0.316077	-0.272768	-0.206786	0.174999	0.297263	0.315844	0.0809004	0.0264146	0.0170525	-0.229003	-0.00327566	-0.0216967
2-3-Butanediol	-0.0582467	-0.0684673	-0.276354	-0.256976	1	0.182059	-0.196436	-0.320179	0.374431	0.365265	0.0176749	-0.160418	-0.296663	-0.224754	-0.226829	0.0197487	0.173415	-0.130321	0.106616	-0.317412	0.194115	0.134339	0.0047087	0.21096	0.179589	-0.329628	-0.132762	-0.333399	-0.364688	-0.328311	-0.250966	0.116397	-0.256139	-0.329588	0.0653148	-0.120911	0.124797	0.418682	0.0350847	-0.109497	-0.260728	-0.422849	-0.224638	-0.321636	-0.129632	-0.00855121	0.18527	-0.37506	0.0501844
2-Hydroxypyridine	-0.281188	-0.495248	-0.587674	-0.520112	0.182059	1	0.269901	-0.110284	0.177543	0.259304	0.776062	0.565137	-0.47059	-0.204422	0.397535	0.27316	0.421294	0.178327	0.267088	-0.519033	-0.0189711	0.556498	0.312924	0.382766	0.27984	-0.124937	-0.29404	-0.12816	-0.221955	-0.125575	-0.542333	0.42301	0.0253608	-0.123184	-0.129778	0.107817	-0.190649	0.558104	0.262885	0.18174	-0.36756	-0.166776	-0.339707	0.115298	0.144005	-0.0158898	0.384008	0.132801	0.374109
3-Phosphoglyceric acid	0.100317	-0.265193	-0.207965	-0.192361	-0.196436	0.269901	1	-0.0422357	-0.0819348	-0.139389	0.523622	0.115099	0.00187841	0.16692	0.272596	-0.143285	0.473995	0.16835	0.112047	0.0036618	-0.258812	0.119603	-0.123362	-0.104007	-0.232711	0.0697958	-0.134467	0.0671214	-0.0426417	0.067883	0.178837	0.223759	-0.06438	0.0700513	-0.102425	-0.0163793	-0.243586	0.0194502	0.291394	0.372849	0.0927461	-0.0421682	0.278456	0.319537	-0.0554926	-0.0704722	0.176419	-0.0977702	0.184263
Adenine	0.335259	0.00857353	0.26629	0.237823	-0.320179	-0.110284	-0.0422357	1	0.131615	0.527261	-0.171685	0.180947	0.675082	0.134143	0.313585	0.0184736	-0.402442	0.12096	0.210711	0.102725	0.351746	0.107733	-0.00505152	-0.292974	-0.0333417	0.859643	0.0650449	0.859581	0.646237	0.861474	0.0735803	-0.131608	0.586344	0.859177	-0.0108963	0.413666	0.635891	0.0913657	-0.179602	0.171706	-0.0165382	0.91108	-0.0175333	0.0270798	0.0465796	-0.112822	-0.139258	0.00953873	0.0818384
Adenosine triphosphate	-0.0894946	-0.307735	-0.0510694	-0.00375434	0.374431	0.177543	-0.0819348	0.131615	1	0.673943	0.0564533	0.127521	0.0381578	0.0453536	0.0213487	0.0899495	-0.124156	-0.275927	-0.0943827	-0.483054	0.289304	0.260744	0.220726	-0.0820713	0.421727	0.332839	-0.201489	0.33241	-0.23602	0.331219	-0.0456826	0.0852367	0.17502	0.333768	-0.038693	-0.170166	-0.0504982	-0.055002	-0.1583	-0.00339637	-0.43932	0.237596	0.129373	-0.0859363	-0.0919164	-0.217319	0.0806573	0.0100322	0.0309241
Allantoin	0.206465	-0.159866	-0.027828	-0.0084543	0.365265	0.259304	-0.139389	0.527261	0.673943	1	-0.0292031	0.0381148	0.347237	-0.0181622	-0.0701938	0.34192	-0.308744	-0.190303	0.00431608	-0.534892	0.477922	0.153204	0.381312	-0.149648	0.554645	0.561509	-0.0625683	0.56366	0.0976507	0.562078	-0.192377	-0.148272	0.33162	0.561885	-0.0522303	0.0806071	0.38389	0.282334	-0.237219	0.0200015	-0.625393	0.521504	-0.0298525	-0.312744	-0.107105	-0.185177	-0.0866096	-0.0668545	0.112564
Oxoglutaric acid	-0.404802	-0.422933	-0.443112	-0.388834	0.0176749	0.776062	0.523622	-0.171685	0.0564533	-0.0292031	1	0.69445	-0.533619	-0.0214156	0.61459	0.023634	0.700326	0.0356716	0.355708	-0.402257	-0.446146	0.65177	0.0994854	0.260967	-0.044929	-0.150446	-0.329943	-0.155524	-0.098739	-0.151414	-0.417015	0.505699	-0.0543509	-0.1486	-0.0609893	-0.144381	-0.186969	0.401676	0.266798	0.405073	-0.149662	-0.239988	-0.257876	0.460101	0.13668	-0.137358	0.460719	-0.0125726	0.357158
a-Tocopherol	-0.459245	-0.321796	-0.41856	-0.367229	-0.160418	0.565137	0.115099	0.180947	0.127521	0.0381148	0.69445	1	-0.476749	-0.113739	0.829508	-0.110882	0.469093	0.192733	0.460827	-0.266691	-0.27883	0.804909	-0.0660565	0.508278	-0.0481792	0.01274	-0.433498	0.0100706	0.291206	0.015915	-0.45717	0.459412	0.0300979	0.0143434	0.0615783	-0.0550016	0.151014	0.132545	0.214458	0.285161	-0.0219629	0.0129662	-0.330848	0.304891	0.300608	0.0216597	0.590105	0.0719404	0.279224
L-Arabinose	0.596571	0.311132	0.458527	0.386293	-0.296663	-0.47059	0.00187841	0.675082	0.0381578	0.347237	-0.533619	-0.476749	1	0.388917	-0.304792	-0.00519063	-0.642733	-0.0561414	-0.0905052	0.301464	0.355572	-0.545455	-0.104131	-0.642158	-0.0627367	0.780173	0.550862	0.782893	0.413458	0.779288	0.577804	-0.485186	0.406742	0.77861	-0.163257	0.280565	0.378541	-0.147765	-0.279772	0.0616675	0.0557492	0.79222	0.4685	-0.0524323	-0.177727	-0.27018	-0.623091	0.0324661	-0.225755
L-Arginine	0.185431	0.277373	0.070588	0.0200746	-0.224754	-0.204422	0.16692	0.134143	0.0453536	-0.0181622	-0.0214156	-0.113739	0.388917	1	0.0160306	-0.241678	-0.143199	-0.098273	-0.056256	0.0986695	-0.0468806	-0.238997	-0.205756	-0.342331	-0.275292	0.297166	0.396118	0.299336	0.320853	0.294725	0.258565	-0.0412388	0.157346	0.296453	-0.166892	0.04148	0.149855	-0.0145516	-0.0655945	0.242425	0.06629	0.215949	0.0993622	0.189421	-0.133522	-0.172155	-0.556621	0.113815	-0.0897048
L-Aspartic acid	-0.205194	-0.380822	-0.272276	-0.232869	-0.226829	0.397535	0.272596	0.313585	0.0213487	-0.0701938	0.61459	0.829508	-0.304792	0.0160306	1	-0.265883	0.55936	0.345967	0.557078	-0.00858465	-0.102079	0.804077	-0.0381418	0.359843	-0.340214	0.134808	-0.399945	0.129267	0.393269	0.137543	-0.31827	0.587781	0.253529	0.135872	0.239499	0.232686	0.220041	0.21297	0.20159	0.431512	0.236147	0.124454	-0.342461	0.45381	0.421158	-0.0198728	0.526639	0.172196	0.370863
Benzoic acid	-0.0603818	-0.228075	0.193702	0.228509	0.0197487	0.27316	-0.143285	0.0184736	0.0899495	0.34192	0.023634	-0.110882	-0.00519063	-0.241678	-0.265883	1	-0.0549983	-0.219177	-0.459968	-0.611702	0.0659991	-0.0256548	0.62369	-0.0694248	0.491222	-0.047344	0.0141743	-0.0456001	-0.243048	-0.0500964	-0.38858	-0.335769	-0.0790748	-0.0473055	-0.0640885	-0.141986	-0.155836	0.146224	-0.117218	-0.457696	-0.74268	0.0381072	-0.205281	-0.504121	-0.0860732	-0.10329	-0.187363	0.300911	-0.171861
b-Alanine	-0.251147	-0.222781	-0.398367	-0.366943	0.173415	0.421294	0.473995	-0.402442	-0.124156	-0.308744	0.700326	0.469093	-0.642733	-0.143199	0.55936	-0.0549983	1	0.110158	0.303995	-0.203145	-0.337759	0.553449	0.00182993	0.449217	-0.206131	-0.479646	-0.366242	-0.485464	-0.0594758	-0.478587	-0.414163	0.48821	-0.453203	-0.478674	0.37303	-0.196445	-0.10853	0.253056	0.452721	0.399356	0.0503685	-0.575456	-0.253163	0.247574	0.397165	0.0708875	0.529265	0.00224492	0.218028
Gentiobiose	-0.0266644	-0.377128	-0.00862792	0.0168575	-0.130321	0.178327	0.16835	0.12096	-0.275927	-0.190303	0.0356716	0.192733	-0.0561414	-0.098273	0.345967	-0.219177	0.110158	1	0.206379	0.459123	0.226016	0.126514	-0.265086	0.126466	-0.230591	-0.169244	-0.0357287	-0.167511	-0.0838382	-0.167331	0.158771	0.284646	0.232156	-0.170153	0.37816	0.737213	-0.117507	0.00624597	0.0498141	0.0423723	0.490737	-0.0569359	0.138018	0.135458	0.295541	0.288158	0.285337	0.256408	0.5383
b-Sitosterol	-0.18849	-0.175875	-0.22042	-0.211749	0.106616	0.267088	0.112047	0.210711	-0.0943827	0.00431608	0.355708	0.460827	-0.0905052	-0.056256	0.557078	-0.459968	0.303995	0.206379	1	0.311649	-0.030452	0.43825	-0.418631	0.233772	-0.577226	0.143279	-0.209274	0.134991	0.400937	0.148321	-0.0138789	0.573304	0.0200372	0.143857	0.0741291	0.310444	0.365976	0.440719	0.116033	0.638973	0.471578	0.067699	-0.0995246	0.384919	0.375972	-0.0262668	0.527301	-0.195816	0.332717
Caffeic acid	0.0941086	0.135083	0.358643	0.315683	-0.317412	-0.519033	0.0036618	0.102725	-0.483054	-0.534892	-0.402257	-0.266691	0.301464	0.0986695	-0.00858465	-0.611702	-0.203145	0.459123	0.311649	1	0.0261574	-0.400114	-0.621602	-0.216471	-0.68073	0.0242298	0.112549	0.0220286	0.153018	0.0257631	0.60778	0.118182	0.104552	0.0230379	0.198851	0.509132	-0.0135931	-0.20397	0.0438809	0.22595	0.938394	0.0680257	0.339379	0.371168	0.197778	0.240138	-0.0202167	-0.0879137	0.122309
Chlorogenic acid	0.288133	-0.0229872	-0.0200841	-0.0238034	0.194115	-0.0189711	-0.258812	0.351746	0.289304	0.477922	-0.446146	-0.27883	0.355572	-0.0468806	-0.102079	0.0659991	-0.337759	0.226016	-0.030452	0.0261574	1	-0.107661	0.193765	0.0456639	0.300404	0.355112	0.072526	0.355293	-0.0102291	0.357241	0.0675003	0.0780003	0.228099	0.354681	0.0746156	0.421306	0.157947	0.0392865	-0.116842	-0.0463184	-0.107731	0.33713	0.0665122	-0.517098	-0.0775574	-0.061322	-0.263513	0.149173	0.137733
Cinnamic acid	-0.303585	-0.414561	-0.386897	-0.336277	0.134339	0.556498	0.119603	0.107733	0.260744	0.153204	0.65177	0.804909	-0.545455	-0.238997	0.804077	-0.0256548	0.553449	0.126514	0.43825	-0.400114	-0.107661	1	0.169161	0.489234	0.020716	-0.00818435	-0.470801	-0.011991	0.116233	-0.00583122	-0.579184	0.454033	0.146089	-0.00653422	0.148638	0.0193296	0.195582	0.357094	-0.0439735	0.220707	-0.130857	-0.0286486	-0.478635	0.179638	0.373234	0.0970171	0.705312	-0.0127446	0.292504
Citramalic acid	0.218914	-0.259463	-0.0457939	0.0016164	0.0047087	0.312924	-0.123362	-0.00505152	0.220726	0.381312	0.0994854	-0.0660565	-0.104131	-0.205756	-0.0381418	0.62369	0.00182993	-0.265086	-0.418631	-0.621602	0.193765	0.169161	1	0.0806748	0.611962	0.050522	-0.137295	0.0539118	-0.165068	0.0479531	-0.431921	-0.228061	0.33194	0.0514614	0.0776546	-0.074042	-0.120518	0.171714	-0.100866	-0.3114	-0.647068	0.103289	-0.322286	-0.174728	0.0926403	-0.0588871	-0.160308	0.36254	-0.0936548
Citric acid	-0.346088	-0.143121	-0.599399	-0.554169	0.21096	0.382766	-0.104007	-0.292974	-0.0820713	-0.149648	0.260967	0.508278	-0.642158	-0.342331	0.359843	-0.0694248	0.449217	0.126466	0.233772	-0.216471	0.0456639	0.489234	0.0806748	1	0.095683	-0.40704	-0.364528	-0.409827	0.0535583	-0.401166	-0.377136	0.201896	-0.352562	-0.405926	0.0876681	-0.233166	0.0458065	0.00884851	0.440959	-0.16363	-0.017872	-0.424533	-0.328035	-0.241539	0.232785	0.290915	0.350398	-0.148672	-0.192611
Cyclohexylamine	0.118928	0.0758908	-0.19942	-0.189762	0.179589	0.27984	-0.232711	-0.0333417	0.421727	0.554645	-0.044929	-0.0481792	-0.0627367	-0.275292	-0.340214	0.491222	-0.206131	-0.230591	-0.577226	-0.68073	0.300404	0.020716	0.611962	0.095683	1	0.0559555	-0.00861512	0.0645618	-0.31258	0.0543002	-0.363628	-0.383746	0.0227854	0.0569036	-0.0471442	-0.253915	-0.0912421	-0.0525419	-0.179622	-0.31098	-0.761421	0.0725338	-0.0326326	-0.452726	-0.134154	0.0735428	-0.147204	0.0601117	-0.0597436
D-Galactose	0.382633	0.0858712	0.237155	0.196612	-0.329628	-0.124937	0.0697958	0.859643	0.332839	0.561509	-0.150446	0.01274	0.780173	0.297166	0.134808	-0.047344	-0.479646	-0.169244	0.143279	0.0242298	0.355112	-0.00818435	0.050522	-0.40704	0.0559555	1	0.213971	0.999875	0.519759	0.999957	0.27004	-0.210482	0.571911	0.999995	-0.22742	0.209369	0.474948	0.00650935	-0.262578	0.251544	-0.089487	0.963739	0.218822	0.0935627	-0.0661917	-0.251145	-0.312676	-0.0644862	-0.0982412
D-Altrose	0.323437	0.435478	0.283847	0.205533	-0.132762	-0.29404	-0.134467	0.0650449	-0.201489	-0.0625683	-0.329943	-0.433498	0.550862	0.396118	-0.399945	0.0141743	-0.366242	-0.0357287	-0.209274	0.112549	0.072526	-0.470801	-0.137295	-0.364528	-0.00861512	0.213971	1	0.21839	0.155246	0.212307	0.455536	-0.513544	0.0409006	0.212108	-0.120927	-0.0169203	0.194493	-0.151246	-0.242424	-0.127666	-0.0111123	0.244092	0.38699	-0.0841889	-0.17286	-0.265352	-0.621109	0.0799479	-0.343547
Allose	0.388231	0.09127	0.237535	0.19643	-0.333399	-0.12816	0.0671214	0.859581	0.33241	0.56366	-0.155524	0.0100706	0.782893	0.299336	0.129267	-0.0456001	-0.485464	-0.167511	0.134991	0.0220286	0.355293	-0.011991	0.0539118	-0.409827	0.0645618	0.999875	0.21839	1	0.519866	0.999816	0.270575	-0.219074	0.574419	0.999861	-0.226345	0.209502	0.475064	0.0013453	-0.269904	0.247946	-0.0935446	0.965363	0.222495	0.0903527	-0.0661048	-0.247967	-0.315998	-0.0601574	-0.0981319
Dehydroascorbic acid	0.364003	0.405813	-0.0509899	-0.110273	-0.364688	-0.221955	-0.0426417	0.646237	-0.23602	0.0976507	-0.098739	0.291206	0.413458	0.320853	0.393269	-0.243048	-0.0594758	-0.0838382	0.400937	0.153018	-0.0102291	0.116233	-0.165068	0.0535583	-0.31258	0.519759	0.155246	0.519866	1	0.5241	-0.0384306	-0.115565	0.160768	0.51921	0.0280328	0.0750582	0.818712	0.0671697	0.0955766	0.337776	0.137755	0.530234	-0.176145	0.111139	0.235959	-0.0503352	-0.103986	-0.00250096	-0.190461
D-Glucose	0.381415	0.0864362	0.23485	0.194375	-0.328311	-0.125575	0.067883	0.861474	0.331219	0.562078	-0.151414	0.015915	0.779288	0.294725	0.137543	-0.0500964	-0.478587	-0.167331	0.148321	0.0257631	0.357241	-0.00583122	0.0479531	-0.401166	0.0543002	0.999957	0.212307	0.999816	0.5241	1	0.270118	-0.209315	0.570099	0.999951	-0.22607	0.209289	0.479434	0.00566327	-0.261177	0.252117	-0.0871912	0.963691	0.218623	0.0910295	-0.0648511	-0.250437	-0.310144	-0.0668286	-0.098844
Glucose-6-phosphate	0.112382	0.00880894	0.457807	0.437386	-0.250966	-0.542333	0.178837	0.0735803	-0.0456826	-0.192377	-0.417015	-0.45717	0.577804	0.258565	-0.31827	-0.38858	-0.414163	0.158771	-0.0138789	0.60778	0.0675003	-0.579184	-0.431921	-0.377136	-0.363628	0.27004	0.455536	0.270575	-0.0384306	0.270118	1	-0.250666	0.133397	0.26853	-0.101744	0.0817987	-0.193457	-0.58195	-0.116237	-0.0639404	0.518766	0.258325	0.861107	0.164127	-0.237662	-0.218955	-0.382569	-0.104951	-0.234893
L-Isoleucine	-0.454926	-0.425227	-0.300394	-0.236039	0.116397	0.42301	0.223759	-0.131608	0.0852367	-0.148272	0.505699	0.459412	-0.485186	-0.0412388	0.587781	-0.335769	0.48821	0.284646	0.573304	0.118182	0.0780003	0.454033	-0.228061	0.201896	-0.383746	-0.210482	-0.513544	-0.219074	-0.115565	-0.209315	-0.250666	1	-0.0782491	-0.209375	0.124403	0.245942	-0.215097	0.294496	0.288258	0.528513	0.303884	-0.300264	-0.272958	0.30919	0.103902	-0.102733	0.540419	0.121972	0.69572
D-Malic acid	0.357335	-0.277128	0.201881	0.213194	-0.256139	0.0253608	-0.06438	0.586344	0.17502	0.33162	-0.0543509	0.0300979	0.406742	0.157346	0.253529	-0.0790748	-0.453203	0.232156	0.0200372	0.104552	0.228099	0.146089	0.33194	-0.352562	0.0227854	0.571911	0.0409006	0.574419	0.160768	0.570099	0.133397	-0.0782491	1	0.571921	-0.0834945	0.567976	0.152596	0.14571	-0.439161	-0.0610039	0.0670617	0.668033	-0.0592819	0.34017	0.0227098	-0.123377	-0.130257	0.256076	0.214702
D-Mannose	0.381565	0.0852301	0.23576	0.195344	-0.329588	-0.123184	0.0700513	0.859177	0.333768	0.561885	-0.1486	0.0143434	0.77861	0.296453	0.135872	-0.0473055	-0.478674	-0.170153	0.143857	0.0230379	0.354681	-0.00653422	0.0514614	-0.405926	0.0569036	0.999995	0.212108	0.999861	0.51921	0.999951	0.26853	-0.209375	0.571921	1	-0.227946	0.208674	0.474259	0.00730505	-0.262274	0.252417	-0.0901545	0.963429	0.217855	0.0943148	-0.0656897	-0.250824	-0.311464	-0.0648634	-0.0977691
Dopamine	-0.0416018	-0.179815	0.336944	0.349757	0.0653148	-0.129778	-0.102425	-0.0108963	-0.038693	-0.0522303	-0.0609893	0.0615783	-0.163257	-0.166892	0.239499	-0.0640885	0.37303	0.37816	0.0741291	0.198851	0.0746156	0.148638	0.0776546	0.0876681	-0.0471442	-0.22742	-0.120927	-0.226345	0.0280328	-0.22607	-0.101744	0.124403	-0.0834945	-0.227946	1	0.265235	0.124544	-0.0105303	0.184509	0.225498	0.248873	-0.176552	-0.0203275	0.187098	0.703341	0.454303	0.280426	0.0684175	0.315639
Glucaric acid	0.282999	-0.254939	0.147232	0.141923	-0.120911	0.107817	-0.0163793	0.413666	-0.170166	0.0806071	-0.144381	-0.0550016	0.280565	0.04148	0.232686	-0.141986	-0.196445	0.737213	0.310444	0.509132	0.421306	0.0193296	-0.074042	-0.233166	-0.253915	0.209369	-0.0169203	0.209502	0.0750582	0.209289	0.0817987	0.245942	0.567976	0.208674	0.265235	1	0.107594	0.385403	-0.182555	0.221506	0.430452	0.305431	-0.0610615	0.218135	0.36979	0.254082	0.113792	0.288085	0.562818
Sorbitol	0.404415	0.436681	-0.034429	-0.105089	0.124797	-0.190649	-0.243586	0.635891	-0.0504982	0.38389	-0.186969	0.151014	0.378541	0.149855	0.220041	-0.155836	-0.10853	-0.117507	0.365976	-0.0135931	0.157947	0.195582	-0.120518	0.0458065	-0.0912421	0.474948	0.194493	0.475064	0.818712	0.479434	-0.193457	-0.215097	0.152596	0.474259	0.124544	0.107594	1	0.321376	-0.0748726	0.231419	-0.046872	0.473956	-0.307172	-0.103555	0.208279	0.0628204	-0.0398352	-0.27461	-0.145712
Sphingosine	0.129179	-0.0763385	-0.305332	-0.316077	0.418682	0.558104	0.0194502	0.0913657	-0.055002	0.282334	0.401676	0.132545	-0.147765	-0.0145516	0.21297	0.146224	0.253056	0.00624597	0.440719	-0.20397	0.0392865	0.357094	0.171714	0.00884851	-0.0525419	0.00650935	-0.151246	0.0013453	0.0671697	0.00566327	-0.58195	0.294496	0.14571	0.00730505	-0.0105303	0.385403	0.321376	1	0.00427321	0.36496	-0.165339	-0.0405143	-0.630828	0.135357	0.26997	0.120138	0.238841	-0.0989311	0.351991
D-Threitol	-0.186598	-0.122277	-0.307712	-0.272768	0.0350847	0.262885	0.291394	-0.179602	-0.1583	-0.237219	0.266798	0.214458	-0.279772	-0.0655945	0.20159	-0.117218	0.452721	0.0498141	0.116033	0.0438809	-0.116842	-0.0439735	-0.100866	0.440959	-0.179622	-0.262578	-0.242424	-0.269904	0.0955766	-0.261177	-0.116237	0.288258	-0.439161	-0.262274	0.184509	-0.182555	-0.0748726	0.00427321	1	0.132319	0.119777	-0.333481	-0.144382	0.13794	0.102759	0.12915	0.0347818	-0.141757	-0.0932525
Ethanolamine	0.0692667	0.130544	-0.170344	-0.206786	-0.109497	0.18174	0.372849	0.171706	-0.00339637	0.0200015	0.405073	0.285161	0.0616675	0.242425	0.431512	-0.457696	0.399356	0.0423723	0.638973	0.22595	-0.0463184	0.220707	-0.3114	-0.16363	-0.31098	0.251544	-0.127666	0.247946	0.337776	0.252117	-0.0639404	0.528513	-0.0610039	0.252417	0.225498	0.221506	0.231419	0.36496	0.132319	1	0.319136	0.104025	0.0389106	0.539281	0.413028	0.000739419	0.309516	-0.0671546	0.504021
trans-Ferulic acid	-0.0622194	0.0116718	0.198926	0.174999	-0.260728	-0.36756	0.0927461	-0.0165382	-0.43932	-0.625393	-0.149662	-0.0219629	0.0557492	0.06629	0.236147	-0.74268	0.0503685	0.490737	0.471578	0.938394	-0.107731	-0.130857	-0.647068	-0.017872	-0.761421	-0.089487	-0.0111123	-0.0935446	0.137755	-0.0871912	0.518766	0.303884	0.0670617	-0.0901545	0.248873	0.430452	-0.046872	-0.165339	0.119777	0.319136	1	-0.0736242	0.265364	0.523817	0.299067	0.238924	0.195136	-0.11941	0.17896
D-Fructose	0.398567	0.0510536	0.33323	0.297263	-0.422849	-0.166776	-0.0421682	0.91108	0.237596	0.521504	-0.239988	0.0129662	0.79222	0.215949	0.124454	0.0381072	-0.575456	-0.0569359	0.067699	0.0680257	0.33713	-0.0286486	0.103289	-0.424533	0.0725338	0.963739	0.244092	0.965363	0.530234	0.963691	0.258325	-0.300264	0.668033	0.963429	-0.176552	0.305431	0.473956	-0.0405143	-0.333481	0.104025	-0.0736242	1	0.18415	0.0722871	-0.0283739	-0.198878	-0.308175	0.0490315	-0.0905629
Fructose-6-phosphate	0.0662165	-0.012221	0.327919	0.315844	-0.224638	-0.339707	0.278456	-0.0175333	0.129373	-0.0298525	-0.257876	-0.330848	0.4685	0.0993622	-0.342461	-0.205281	-0.253163	0.138018	-0.0995246	0.339379	0.0665122	-0.478635	-0.322286	-0.328035	-0.0326326	0.218822	0.38699	0.222495	-0.176145	0.218623	0.861107	-0.272958	-0.0592819	0.217855	-0.0203275	-0.0610615	-0.307172	-0.630828	-0.144382	0.0389106	0.265364	0.18415	1	0.0670799	-0.145624	-0.211254	-0.226033	-0.0232934	-0.13272
Fumaric acid	-0.0504133	-0.187118	0.0768828	0.0809004	-0.321636	0.115298	0.319537	0.0270798	-0.0859363	-0.312744	0.460101	0.304891	-0.0524323	0.189421	0.45381	-0.504121	0.247574	0.135458	0.384919	0.371168	-0.517098	0.179638	-0.174728	-0.241539	-0.452726	0.0935627	-0.0841889	0.0903527	0.111139	0.0910295	0.164127	0.30919	0.34017	0.0943148	0.187098	0.218135	-0.103555	0.135357	0.13794	0.539281	0.523817	0.0722871	0.0670799	1	0.387618	0.0220912	0.259938	0.0305216	0.30331
Galactinol	0.0623587	-0.110748	0.0359043	0.0264146	-0.129632	0.144005	-0.0554926	0.0465796	-0.0919164	-0.107105	0.13668	0.300608	-0.177727	-0.133522	0.421158	-0.0860732	0.397165	0.295541	0.375972	0.197778	-0.0775574	0.373234	0.0926403	0.232785	-0.134154	-0.0661917	-0.17286	-0.0661048	0.235959	-0.0648511	-0.237662	0.103902	0.0227098	-0.0656897	0.703341	0.36979	0.208279	0.26997	0.102759	0.413028	0.299067	-0.0283739	-0.145624	0.387618	1	0.570654	0.440822	0.13482	0.163018
Galactitol	-0.0556295	0.0311834	0.0361061	0.0170525	-0.00855121	-0.0158898	-0.0704722	-0.112822	-0.217319	-0.185177	-0.137358	0.0216597	-0.27018	-0.172155	-0.0198728	-0.10329	0.0708875	0.288158	-0.0262668	0.240138	-0.061322	0.0970171	-0.0588871	0.290915	0.0735428	-0.251145	-0.265352	-0.247967	-0.0503352	-0.250437	-0.218955	-0.102733	-0.123377	-0.250824	0.454303	0.254082	0.0628204	0.120138	0.12915	0.000739419	0.238924	-0.198878	-0.211254	0.0220912	0.570654	1	0.301356	-0.351413	0.0526318
Galactonic acid	-0.351933	-0.404385	-0.284667	-0.229003	0.18527	0.384008	0.176419	-0.139258	0.0806573	-0.0866096	0.460719	0.590105	-0.623091	-0.556621	0.526639	-0.187363	0.529265	0.285337	0.527301	-0.0202167	-0.263513	0.705312	-0.160308	0.350398	-0.147204	-0.312676	-0.621109	-0.315998	-0.103986	-0.310144	-0.382569	0.540419	-0.130257	-0.311464	0.280426	0.113792	-0.0398352	0.238841	0.0347818	0.309516	0.195136	-0.308175	-0.226033	0.259938	0.440822	0.301356	1	-0.0946564	0.489183
Galacturonic acid	0.19834	-0.160721	-0.0346271	-0.00327566	-0.37506	0.132801	-0.0977702	0.00953873	0.0100322	-0.0668545	-0.0125726	0.0719404	0.0324661	0.113815	0.172196	0.300911	0.00224492	0.256408	-0.195816	-0.0879137	0.149173	-0.0127446	0.36254	-0.148672	0.0601117	-0.0644862	0.0799479	-0.0601574	-0.00250096	-0.0668286	-0.104951	0.121972	0.256076	-0.0648634	0.0684175	0.288085	-0.27461	-0.0989311	-0.141757	-0.0671546	-0.11941	0.0490315	-0.0232934	0.0305216	0.13482	-0.351413	-0.0946564	1	0.218571
Gamma-Aminobutyric acid	-0.17174	-0.365233	-0.0629199	-0.0216967	0.0501844	0.374109	0.184263	0.0818384	0.0309241	0.112564	0.357158	0.279224	-0.225755	-0.0897048	0.370863	-0.171861	0.218028	0.5383	0.332717	0.122309	0.137733	0.292504	-0.0936548	-0.192611	-0.0597436	-0.0982412	-0.343547	-0.0981319	-0.190461	-0.098844	-0.234893	0.69572	0.214702	-0.0977691	0.315639	0.562818	-0.145712	0.351991	-0.0932525	0.504021	0.17896	-0.0905629	-0.13272	0.30331	0.163018	0.0526318	0.489183	0.218571	1
Gluconolactone	0.537818	0.347287	0.417686	0.34139	-0.227014	-0.46007	-0.122342	0.775005	0.0382379	0.391252	-0.557596	-0.341454	0.9274	0.311752	-0.208063	-0.0752601	-0.650192	-0.051634	-0.0177822	0.277866	0.377379	-0.396002	-0.139278	-0.448169	-0.0365395	0.808948	0.515671	0.810978	0.554745	0.809695	0.453236	-0.506622	0.400272	0.80747	-0.0848295	0.260088	0.60145	-0.100109	-0.192876	0.0154584	0.0598326	0.832664	0.296933	-0.099256	-0.0949563	-0.077853	-0.537901	-0.167502	-0.291503
D-Glucose1	-0.24998	-0.491117	-0.42882	-0.362676	-0.0918455	0.595328	0.302352	0.15543	0.114141	0.111163	0.547786	0.724169	-0.339607	0.0413497	0.746594	-0.14765	0.460911	0.565678	0.310576	-0.152406	0.154755	0.59606	0.068384	0.542834	0.0222624	-0.0130597	-0.323948	-0.0141247	0.147115	-0.00989748	-0.249315	0.492149	0.133483	-0.0122304	0.28404	0.248949	0.0181004	0.0820472	0.386047	0.230466	0.0404445	-0.024074	-0.148069	0.166744	0.298354	0.108412	0.339854	0.192052	0.411987
Glyceric acid	0.374092	-0.0362993	0.169088	0.135388	-0.202014	0.00322748	0.139922	0.709227	0.354729	0.541388	0.00676554	0.134214	0.511491	0.294758	0.274711	-0.129534	-0.271793	0.037598	0.104704	-0.0634744	0.236486	0.273909	0.168047	-0.254434	0.168919	0.802578	0.139839	0.805931	0.404531	0.802143	0.0970827	-0.227756	0.659555	0.802796	0.0836425	0.307654	0.489487	0.130119	-0.34292	0.251001	-0.0821377	0.786799	0.0897115	0.221297	0.235831	0.141044	-0.0792326	-0.159398	0.0476865
Glycerol	-0.365936	-0.550845	-0.270405	-0.20348	0.137662	0.45679	0.0383406	-0.0447023	-0.017168	0.0398526	0.148505	0.295915	-0.313358	-0.338753	0.208464	-0.0228608	0.00787405	0.629673	0.346734	0.126488	0.26645	0.316871	-0.129659	0.466962	-0.033921	-0.188721	-0.354667	-0.190197	-0.287568	-0.185115	-0.0133831	0.337158	0.0932748	-0.18821	-0.0846044	0.443663	-0.241673	0.134057	-0.0372785	-0.151942	0.198097	-0.140769	0.00590644	-0.174285	0.0792041	0.280165	0.438725	-0.030194	0.326538
Glycerol-3-phosphate	-0.401287	-0.241805	-0.35285	-0.313551	0.142755	0.401588	0.175275	0.0404231	0.0898656	-0.0272154	0.683063	0.789108	-0.548536	-0.117365	0.823796	-0.235907	0.713087	0.053456	0.601901	-0.208517	-0.225298	0.820975	-0.127549	0.399088	-0.264337	-0.117083	-0.471527	-0.124057	0.25265	-0.113857	-0.513708	0.693445	-0.131779	-0.115772	0.236987	-0.094543	0.245145	0.322019	0.221997	0.501451	0.0644869	-0.192117	-0.456643	0.301515	0.282705	-0.0752731	0.670185	-0.0676764	0.412747
Glycine	0.0979282	-0.134467	-0.0696612	-0.0625633	-0.145681	0.182661	0.356562	0.0779926	-0.27546	-0.127897	0.144007	0.0233239	-0.00295953	0.0754295	0.248872	-0.191531	0.243072	0.545575	0.317341	0.376494	0.198686	-0.0450121	-0.22037	-0.234424	-0.308583	-0.0934116	-0.201974	-0.0946891	0.0221877	-0.093918	-0.0742251	0.6238	0.00667535	-0.0937494	0.286793	0.616091	-0.110208	0.291518	0.18025	0.581573	0.344401	-0.103033	-0.0450778	0.224502	0.196619	0.0729492	0.254937	0.317154	0.796923
Glycolic acid	-0.0473	-0.283278	-0.148387	-0.0928763	0.624807	0.213668	-0.283848	-0.369572	0.42658	0.366275	-0.156721	-0.256536	-0.33204	-0.494963	-0.35246	0.385384	-0.0101866	-0.172905	-0.267836	-0.45677	0.379265	0.0998953	0.555742	0.360209	0.573338	-0.286893	-0.240725	-0.28649	-0.551832	-0.286663	-0.255676	-0.127726	-0.113866	-0.28623	0.110506	-0.152283	-0.217755	0.104465	-0.0449692	-0.450871	-0.45615	-0.300031	-0.125749	-0.503736	0.0183445	0.200441	0.10513	-0.107494	-0.156075
Glyoxylic acid	0.0433058	-0.290544	-0.287049	-0.235371	0.504164	0.613024	-0.0885354	-0.0679223	0.533123	0.649856	0.267083	0.0398612	-0.211398	-0.211725	-0.1007	0.557757	0.0880997	-0.201742	-0.127472	-0.699118	0.233859	0.220604	0.589075	-0.0324908	0.587612	-0.0483478	-0.279231	-0.0482685	-0.349587	-0.0513153	-0.604852	0.142725	0.0505202	-0.0472457	-0.0119067	0.0322437	-0.0907078	0.550475	-0.0125278	-0.00137146	-0.721608	-0.0829266	-0.37324	-0.21702	0.00767915	-0.0998336	0.137061	0.21643	0.292451
Caproic acid	-0.0283011	-0.256974	0.351573	0.379086	-0.233699	0.0573724	-0.173967	0.211085	-0.212608	0.103305	-0.0229476	0.0318353	-0.0262403	-0.152925	0.134961	0.638464	0.0842542	0.249201	-0.282902	-0.14249	0.173937	0.0791286	0.511568	-0.0290653	0.202405	-0.0728828	-0.197809	-0.0702431	-0.0308635	-0.0734119	-0.354529	-0.0767782	0.171758	-0.0730425	0.416813	0.293363	-0.0461578	0.0977556	-0.114538	-0.207421	-0.233782	0.0664472	-0.293374	-0.224002	0.246696	0.135932	-0.0809556	0.416895	0.209355
Iminodiacetic acid	0.605508	0.485922	0.439794	0.354726	-0.088232	-0.595001	-0.056682	0.27258	-0.0351447	0.153047	-0.627626	-0.786702	0.851533	0.374203	-0.617498	-0.103453	-0.608611	-0.165961	-0.275091	0.369759	0.297694	-0.800424	-0.132393	-0.725122	-0.0110545	0.456736	0.589519	0.460253	0.098702	0.454107	0.607802	-0.474531	0.203123	0.455125	-0.130594	0.160269	0.144119	-0.162662	-0.253783	0.0414246	0.108209	0.434761	0.496462	-0.0505251	-0.291403	-0.230282	-0.706873	-0.0424641	-0.198431
Isocitric acid	-0.348225	-0.143376	-0.595561	-0.550422	0.210559	0.377629	-0.10795	-0.293614	-0.0916433	-0.155686	0.254445	0.504524	-0.644728	-0.345665	0.355426	-0.0711299	0.440241	0.132325	0.231883	-0.210017	0.0424064	0.488493	0.0762772	0.999712	0.0918017	-0.411884	-0.36525	-0.4146	0.0508403	-0.405997	-0.376465	0.198528	-0.347485	-0.410787	0.0824545	-0.227553	0.0458621	0.00935655	0.431955	-0.174458	-0.0127016	-0.42615	-0.333237	-0.245457	0.227383	0.300166	0.353467	-0.155008	-0.191614
Isomaltose	-0.0690622	-0.00420687	-0.120874	-0.13099	-0.233828	0.0881737	-0.0448608	0.608091	-0.160198	0.0585301	0.234479	0.677236	0.0581132	0.0549977	0.762394	-0.385161	0.178215	0.344653	0.597357	0.224972	0.0457908	0.477069	-0.276992	0.299383	-0.322719	0.341087	-0.151862	0.338014	0.70627	0.346783	-0.128964	0.290259	0.250183	0.341314	0.228858	0.282579	0.609605	0.122994	0.169374	0.389053	0.342278	0.364662	-0.229649	0.287261	0.319008	0.024173	0.25105	-0.0638595	0.224847
Itaconic acid	-0.14961	-0.0319745	0.135627	0.122357	-0.349967	-0.281862	0.18311	-0.0314112	-0.41022	-0.68462	0.0855175	0.200112	-0.0678408	0.090916	0.443409	-0.727454	0.236602	0.383252	0.515371	0.801061	-0.322458	0.0607463	-0.603777	0.00777081	-0.812172	-0.100165	-0.0822421	-0.105272	0.211218	-0.0982868	0.401378	0.391453	0.0588614	-0.100418	0.2196	0.273914	-0.0543318	-0.168339	0.148867	0.395944	0.938091	-0.0942437	0.177676	0.673395	0.316793	0.097714	0.299134	-0.0372913	0.181746
L-Fucose	-0.438428	-0.457977	-0.47192	-0.386022	0.405404	0.620406	-0.0773749	-0.0910342	0.466904	0.428494	0.450451	0.574712	-0.593412	-0.329039	0.347915	0.252866	0.296176	0.010439	0.0413716	-0.699798	0.169722	0.697313	0.379047	0.641605	0.497908	-0.16374	-0.47229	-0.164387	-0.22235	-0.161021	-0.565474	0.276038	-0.0381972	-0.162134	-0.00403153	-0.226035	-0.0346453	0.151853	0.060959	-0.202868	-0.524602	-0.191004	-0.372991	-0.323596	-0.0409533	0.0351251	0.401057	-0.0719105	0.157338
L-Lactic acid	0.301781	0.238227	-0.0292364	-0.0794945	0.0260536	0.0483074	-0.021031	0.437156	-0.228031	0.27383	-0.0323664	0.013202	0.436852	0.0837056	-0.0375217	0.281508	-0.0866368	0.110955	-0.0290943	-0.0756771	0.0924317	-0.158029	-0.0377703	0.00850681	0.0895682	0.273794	0.313468	0.274509	0.357431	0.275899	0.0184285	-0.461329	0.0425964	0.272926	-0.119377	0.0838361	0.45082	0.167751	0.0833979	-0.127289	-0.186238	0.310127	0.0250044	-0.232199	-0.0908468	-0.165539	-0.390746	-0.0748997	-0.276995
a-Lactose	-0.218507	0.115625	-0.43724	-0.441058	0.0159138	0.186468	0.00285278	0.0943876	-0.0206998	-0.120526	0.349708	0.735471	-0.391342	-0.156008	0.648966	-0.285506	0.551868	-0.0313369	0.524616	-0.0871889	-0.215995	0.618666	-0.262862	0.634102	-0.208045	-0.057989	-0.317274	-0.0627552	0.534586	-0.0525776	-0.406394	0.301852	-0.350345	-0.0570562	0.202512	-0.240707	0.464307	0.0863335	0.406967	0.350462	0.124439	-0.109193	-0.342004	0.120693	0.428692	0.168043	0.527305	-0.176546	-0.0758898
Lactulose	0.113017	-0.397131	-0.102321	-0.0615111	-0.180441	0.321203	0.085123	0.577435	0.384814	0.517578	0.201263	0.521918	0.111068	-0.0324125	0.505929	0.266228	-0.0136628	0.132352	0.0568615	-0.4048	0.136167	0.571524	0.405439	0.246868	0.256118	0.485154	-0.195072	0.487153	0.356567	0.486908	-0.215209	-0.164114	0.487738	0.485724	0.0383403	0.131822	0.329574	0.0372443	-0.10018	-0.141601	-0.342347	0.546342	-0.13444	-0.0420406	0.260026	0.0505404	0.161143	0.162959	-0.0972426
L-Allothreonine	-0.145829	-0.454925	-0.113213	-0.062888	-0.258854	0.256793	0.185464	-0.158178	-0.255237	-0.447644	0.356147	0.445285	-0.427031	-0.267578	0.606857	-0.0826316	0.511642	0.563708	0.355416	0.242681	-0.245033	0.474818	0.0013053	0.254596	-0.393796	-0.354849	-0.335814	-0.356641	-0.0400979	-0.35386	-0.126694	0.412162	0.113546	-0.354507	0.335647	0.382952	-0.260059	0.0677348	0.0123833	0.150596	0.422036	-0.258559	-0.0978271	0.407379	0.568941	0.120308	0.616771	0.498774	0.35256
Ascorbic acid	-0.161285	0.0811266	-0.439809	-0.438992	-0.0274566	0.266098	-0.0369384	0.134423	0.012272	-0.0311206	0.442103	0.78809	-0.394815	0.0416417	0.710963	-0.198593	0.521785	-0.0867052	0.466541	-0.232025	-0.297702	0.693479	-0.0610361	0.57078	-0.157011	-0.0161643	-0.296732	-0.0189344	0.600368	-0.0119772	-0.535498	0.254883	-0.149364	-0.015084	0.191948	-0.200065	0.515166	0.218696	0.300825	0.33064	-0.0107012	-0.0476003	-0.506254	0.21113	0.46939	0.152332	0.439321	-0.0490166	-0.048858
L-Asparagine	-0.0757597	-0.235348	0.0124278	0.0313831	-0.195993	0.106647	0.0140077	0.300926	-0.250775	-0.168027	0.144154	0.401946	-0.0664	0.0510464	0.576128	-0.36579	0.152526	0.75028	0.442143	0.492205	0.0479785	0.217218	-0.343368	-0.0349512	-0.447545	-0.0541577	-0.229451	-0.0553467	0.233486	-0.0522417	-0.0621441	0.554044	0.295134	-0.0546044	0.396536	0.701726	0.117228	0.179454	0.109371	0.369952	0.548242	0.0358564	-0.170665	0.416395	0.332315	0.109311	0.357902	0.322713	0.711447
Dodecanoic acid	-0.0660542	0.295649	0.0133905	-0.0266317	-0.020426	-0.353575	-0.0852811	-0.0190061	-0.500645	-0.491054	-0.180407	0.075755	-0.0960513	-0.16645	0.181007	-0.634436	0.170309	0.157933	0.533635	0.624074	-0.144617	0.000345511	-0.591114	0.292356	-0.582573	-0.16415	0.0194836	-0.168746	0.423344	-0.158801	0.164922	0.182924	-0.3016	-0.164809	0.298919	0.0470297	0.384747	-0.0590698	0.32229	0.282357	0.698137	-0.168523	-0.0344007	0.206537	0.300393	0.327644	0.296045	-0.416278	-0.0484511
Levoglucosan	-0.0117225	-0.121474	0.12714	0.133192	0.165206	0.116134	0.101729	0.317347	0.540878	0.569721	0.19255	0.182451	0.165212	0.162469	0.148427	0.215925	0.0789466	0.0453507	-0.054036	-0.349895	0.159987	0.211549	0.00762693	-0.41479	0.273365	0.272879	-0.0904711	0.275674	-0.0706046	0.271183	-0.158736	0.152808	0.099727	0.272956	0.164126	0.0769842	0.093487	0.0951443	-0.342607	0.295694	-0.370602	0.229226	0.11047	-0.0648222	-0.0631563	-0.295572	0.107159	0.188026	0.47935
L-Glutamic acid	-0.153639	-0.330442	-0.175723	-0.145397	-0.350189	0.288468	0.51734	0.336053	-0.215756	-0.185022	0.564837	0.67044	-0.119863	0.127805	0.856701	-0.329083	0.499833	0.515681	0.523329	0.212071	-0.17057	0.487731	-0.289973	0.131943	-0.503466	0.110741	-0.282142	0.106067	0.393647	0.11312	-0.0665474	0.585576	0.167501	0.110968	0.176938	0.311066	0.129287	0.100898	0.299612	0.490979	0.380349	0.105235	-0.104389	0.474876	0.209463	-0.112894	0.400167	0.164563	0.493862
L-Glutamine	0.0730345	0.0626049	0.0142005	-0.00782645	-0.245582	-0.288572	0.343783	0.264195	-0.294254	-0.32336	0.00111976	0.105667	0.183485	0.43848	0.408989	-0.603398	0.10124	0.442312	0.335955	0.593255	0.0327159	-0.0257174	-0.602526	-0.17299	-0.683651	0.113151	-0.0826265	0.110254	0.338257	0.114997	0.299677	0.450508	0.145809	0.112235	0.012408	0.375738	0.132883	-0.0872383	0.0743787	0.378701	0.624913	0.0841798	0.0685817	0.27205	-0.126308	-0.128124	0.0255361	0.042096	0.373394
L-Homoserine	-0.0663448	-0.143615	-0.302766	-0.257195	0.547659	0.33575	-0.221304	-0.310383	0.491402	0.408209	-0.0472822	-0.231899	-0.257425	-0.185243	-0.318538	0.257197	-0.0666802	-0.183203	-0.210145	-0.413087	0.531517	-0.0437016	0.383802	0.0749729	0.528979	-0.19239	-0.280603	-0.193051	-0.555213	-0.194207	-0.346615	0.2959	-0.117075	-0.191413	-0.0958055	-0.0152286	-0.325609	0.247018	0.0177495	-0.0783178	-0.459945	-0.273303	-0.206093	-0.413048	-0.238589	-0.07871	-0.0181393	0.115797	0.260216
Linoleic acid	-0.638384	-0.565567	-0.0179646	0.0710823	0.176267	0.264318	0.034563	-0.462266	0.383735	-0.0188027	0.28662	0.180248	-0.432126	-0.195272	-0.0106085	-0.143867	0.0606359	0.0897974	0.0738114	-0.0847301	-0.109577	0.180359	-0.00291444	0.228111	0.124162	-0.274535	-0.206976	-0.27497	-0.621437	-0.274406	0.254939	0.262247	-0.0295267	-0.273422	-0.0117784	-0.189669	-0.616128	-0.283345	-0.0799197	-0.119016	0.0773718	-0.315338	0.37559	0.167136	-0.0808881	-0.0298391	0.291258	-0.1129	0.161265
L-Leucine	-0.550562	-0.492701	-0.33763	-0.262242	0.120395	0.516667	0.308432	-0.0820454	0.123919	-0.0662917	0.663877	0.632586	-0.550488	-0.106529	0.686884	-0.285351	0.580189	0.232485	0.599447	-0.0421471	-0.0391264	0.609951	-0.191959	0.306524	-0.310954	-0.174368	-0.553212	-0.182902	-0.0574036	-0.172357	-0.31155	0.9517	-0.106562	-0.173008	0.119297	0.093074	-0.14193	0.271356	0.322498	0.509074	0.188716	-0.270175	-0.279757	0.308089	0.0897786	-0.111262	0.624869	-0.00208585	0.648606
L-Lysine	-0.259939	-0.342216	-0.0841845	-0.0460864	-0.0266869	0.232371	0.180243	0.179541	-0.0403773	-0.135425	0.329185	0.382271	-0.20862	0.00497463	0.616928	-0.439123	0.288502	0.428007	0.595211	0.363075	0.124687	0.351916	-0.330775	-0.0235373	-0.510112	0.00608316	-0.395598	-0.00192527	0.083624	0.00711018	-0.131234	0.900806	0.168158	0.00652408	0.204896	0.498591	-0.00359969	0.309219	0.219001	0.558844	0.479816	-0.0294117	-0.265782	0.427973	0.141454	-0.0477439	0.46146	0.10069	0.7555
L-Methionine	0.0132402	0.28671	-0.260983	-0.291383	0.346254	0.181187	-0.314206	-0.338597	-0.0212203	-0.000524297	-0.0382465	-0.0994803	-0.368594	-0.289091	-0.270821	0.0997998	0.0427661	-0.358519	0.0428675	-0.181271	-0.0889953	0.0987268	0.155742	0.211605	0.259158	-0.279196	-0.17908	-0.279278	-0.132882	-0.280142	-0.540094	-0.0454364	-0.291263	-0.278053	0.00831639	-0.0987141	0.103308	0.484481	0.0130395	0.0632139	-0.184868	-0.308167	-0.486671	-0.108001	0.311947	0.551629	0.263772	-0.302883	-0.0861849
L-Proline	-0.462138	-0.283407	-0.294385	-0.245523	0.48051	0.436837	0.0206813	-0.225768	0.497146	0.237172	0.374782	0.245941	-0.444976	-0.0279969	0.209635	-0.170079	0.296776	-0.0513122	0.313006	-0.228299	0.268768	0.374457	-0.0692933	0.159167	0.0928739	-0.130565	-0.405218	-0.136694	-0.359992	-0.130741	-0.330396	0.758639	-0.191049	-0.129066	0.0672746	-0.00159306	-0.186412	0.334174	0.129833	0.412175	-0.0955051	-0.288462	-0.22568	0.0168004	-0.0308249	-0.0204799	0.368384	-0.154649	0.538169
Pyroglutamic acid	-0.254181	-0.51362	-0.285971	-0.22855	-0.0511318	0.473564	0.269369	-0.089115	-0.0816789	-0.26847	0.602515	0.623447	-0.493477	-0.10223	0.826455	-0.2079	0.731256	0.525643	0.484663	0.100157	-0.0891838	0.635414	0.0207656	0.455259	-0.352008	-0.258852	-0.396515	-0.264856	0.0323858	-0.256934	-0.247887	0.624267	0.071447	-0.257967	0.445099	0.319414	-0.113332	0.239211	0.350012	0.353535	0.354538	-0.264027	-0.235818	0.467545	0.573208	0.0896277	0.528565	0.286077	0.404382
L-Serine	-0.316017	-0.263999	-0.326602	-0.279674	0.299822	0.451997	0.13658	-0.239957	0.0603517	-0.052983	0.420606	0.260569	-0.490739	-0.0820013	0.346458	-0.18333	0.488464	0.208852	0.416743	0.00990012	0.134498	0.28894	-0.115629	0.121209	-0.181841	-0.336885	-0.451018	-0.343649	-0.2087	-0.336952	-0.419963	0.902	-0.220994	-0.335951	0.233575	0.24355	-0.182923	0.460366	0.347524	0.537222	0.125788	-0.430126	-0.374598	0.18449	0.133798	0.00212755	0.455239	0.114339	0.73763
L-Threonine	-0.468118	-0.357981	-0.262254	-0.202121	0.550127	0.472225	0.0266997	-0.254184	0.370457	0.171472	0.449057	0.357671	-0.604468	-0.135656	0.333938	-0.000449293	0.544102	-0.0453671	0.3561	-0.322449	0.04377	0.521032	0.00520145	0.285954	-0.0233955	-0.317049	-0.482031	-0.324526	-0.218463	-0.316692	-0.561222	0.714061	-0.326897	-0.315902	0.310831	-0.0462346	-0.0216014	0.470213	0.315566	0.348118	-0.155646	-0.429927	-0.471321	0.0249181	0.211147	0.128556	0.539721	-0.136497	0.460664
L-Tryptophan	-0.633733	-0.586513	-0.21118	-0.126119	0.0498055	0.367472	0.421948	-0.0887022	0.184473	-0.0848934	0.610947	0.65505	-0.473474	-0.103827	0.637132	-0.293067	0.538607	0.351712	0.457215	-0.029113	-0.14015	0.568275	-0.310483	0.348136	-0.279846	-0.168886	-0.447499	-0.174512	-0.123322	-0.165823	0.00405117	0.703479	-0.135637	-0.16803	0.120345	-0.0609567	-0.234543	-0.118684	0.228659	0.282086	0.217914	-0.240604	0.10014	0.232915	-0.0113274	-0.150657	0.58528	-0.0714793	0.463756
L-Tyrosine	0.379593	0.0364655	0.347076	0.324672	-0.137551	-0.362199	0.0226712	0.461346	-0.114073	0.0703284	-0.424621	-0.42584	0.59765	0.271087	-0.0656095	-0.295032	-0.424105	0.29776	0.0844601	0.567287	0.480175	-0.442045	-0.20582	-0.558104	-0.35267	0.389691	0.169122	0.387666	0.174263	0.38888	0.40662	0.199514	0.441767	0.388239	0.0416559	0.605796	0.130419	0.0244023	-0.0357532	0.189849	0.393761	0.407826	0.135836	0.111346	-0.223857	-0.215065	-0.33806	0.149343	0.353372
L-Valine	-0.341973	-0.559858	-0.236859	-0.164467	-0.0864062	0.52961	0.30044	0.193314	0.0404377	0.0040313	0.585524	0.645159	-0.364776	-0.097172	0.803144	-0.145838	0.490753	0.388711	0.601572	0.0209105	0.0660641	0.627251	-0.044835	0.211376	-0.342927	0.00439125	-0.537542	-0.00326715	0.128181	0.00606961	-0.357462	0.882694	0.140423	0.00542624	0.201687	0.376487	-0.019469	0.360023	0.278944	0.499039	0.194721	-0.0233615	-0.364173	0.337197	0.259535	-0.0637167	0.587932	0.22692	0.692545
Maleic acid	0.0426145	-0.208999	-0.0819518	-0.0602064	-0.0249263	-0.0411823	0.26007	-0.0573187	-0.0663074	-0.344828	0.0741641	0.149213	-0.190724	-0.0681564	0.449952	-0.195599	0.452388	0.518602	0.137295	0.268453	0.11987	0.224006	-0.252367	-0.00129816	-0.412726	-0.262677	-0.211463	-0.266326	-0.0592747	-0.262493	-0.0252916	0.537607	-0.0657686	-0.26341	0.302152	0.325358	-0.163837	-0.0700695	0.117324	0.182817	0.356607	-0.242054	-0.0327479	0.093278	0.139706	-0.146782	0.369023	0.462488	0.422644
Malonic acid	-0.147743	0.0460446	-0.356927	-0.334353	0.400055	0.281796	-0.085889	-0.152993	0.603468	0.536352	0.168726	0.199136	-0.22915	-0.260306	-0.145046	0.173112	0.0745754	-0.267409	-0.140134	-0.635436	0.161222	0.225243	0.165496	0.148781	0.711654	-0.0318434	-0.171451	-0.0267873	-0.278582	-0.0309313	-0.278756	0.0116811	-0.276543	-0.0306769	-0.0755131	-0.431361	-0.0625765	-0.0898761	-0.19233	0.0506066	-0.591715	-0.117457	0.138141	-0.360979	-0.185069	-0.174745	0.225179	-0.0602621	0.142725
D-Maltose	0.345908	0.175886	0.500088	0.451603	-0.192269	-0.5892	0.0434963	0.297781	0.0710943	0.062485	-0.535342	-0.574704	0.758677	0.37228	-0.346648	-0.402703	-0.567771	0.0984106	-0.098859	0.549827	0.349824	-0.599884	-0.274319	-0.561379	-0.165031	0.50169	0.508705	0.503958	0.0466961	0.5008	0.862953	-0.259747	0.350607	0.500244	-0.0165988	0.241723	0.016677	-0.409776	-0.250121	0.066005	0.396094	0.475311	0.708543	0.126368	-0.238958	-0.195063	-0.53847	-0.105799	-0.0798573
Melibiose	-0.0267969	-0.068128	-0.070579	-0.074459	-0.332576	0.0964628	0.0104638	0.628704	-0.121123	0.0732245	0.268022	0.693483	0.106668	0.0641571	0.792382	-0.332381	0.19122	0.355021	0.571006	0.202478	0.00336304	0.483412	-0.200328	0.231772	-0.306834	0.38702	-0.127615	0.384952	0.70595	0.392134	-0.0742276	0.246876	0.317099	0.387246	0.258857	0.290015	0.552076	0.0631331	0.116099	0.403357	0.323013	0.423237	-0.131668	0.361231	0.378123	-0.0430888	0.251958	0.0652361	0.224285
Galactaric acid	0.430342	0.00181487	0.250711	0.220118	-0.0363166	-0.131535	-0.0421473	0.275899	-0.179608	0.134166	-0.477916	-0.597159	0.592859	0.149571	-0.391969	0.0523677	-0.567006	0.428464	-0.0957678	0.4467	0.541738	-0.554285	-0.0631567	-0.463515	-0.0680291	0.251108	0.325204	0.252819	-0.135313	0.24929	0.398603	-0.13924	0.405532	0.24968	-0.142424	0.720768	-0.0656619	0.159403	-0.2343	-0.110807	0.206244	0.315012	0.236443	-0.152572	-0.178631	-0.00853633	-0.427066	0.176237	0.186732
myo-Inositol	-0.135153	-0.240339	-0.271689	-0.243793	-0.0895275	0.244587	0.0376682	0.17297	0.0326479	-0.0690103	0.345229	0.735334	-0.403223	-0.206232	0.784296	-0.251106	0.466921	0.292572	0.585051	0.0241517	-0.175831	0.790776	-0.0833324	0.444778	-0.267076	-0.0399952	-0.462153	-0.0418339	0.400637	-0.0359791	-0.394513	0.404021	0.0829574	-0.0391284	0.364548	0.209007	0.325172	0.197866	0.0306823	0.344707	0.242549	-0.00543815	-0.349304	0.300643	0.66778	0.308128	0.778033	0.110667	0.271417
Nicotine	0.0732301	-0.333288	-0.0304475	-0.00842812	-0.0974709	0.319247	0.195329	0.21979	0.198942	0.281481	0.303114	0.184271	0.138666	-0.00491551	0.110941	0.23932	-0.153126	0.236548	-0.188952	-0.237603	-0.0905103	0.195124	0.226699	-0.187353	0.277654	0.237111	0.0159141	0.241235	-0.246326	0.234669	0.082472	-0.24539	0.556283	0.237579	-0.318752	0.183837	-0.201779	0.0411806	-0.433049	-0.244391	-0.222949	0.302124	0.177937	0.133014	-0.18299	-0.226874	-0.0322428	0.169101	0.0898673
Nicotinic acid	0.0367288	-0.0859038	0.24842	0.223408	-0.318406	-0.153367	-0.0286627	0.470514	-0.105856	-0.141896	0.0584813	0.229104	0.204323	0.339122	0.492644	-0.270274	-0.0956172	0.130059	0.363912	0.411817	-0.13782	0.269101	-0.19251	-0.193689	-0.573893	0.385707	-0.147367	0.380901	0.38601	0.385266	0.042133	0.153316	0.555691	0.385912	-0.0408318	0.450602	0.278181	0.254694	-0.221533	0.206248	0.455142	0.420752	-0.278348	0.480567	0.260192	0.106676	0.0574778	-0.00916593	0.0587754
N-Methyl-L-alanine	-0.183898	-0.0960468	-0.276577	-0.271172	-0.369849	0.296668	0.0953741	0.00964645	-0.475473	-0.475885	0.412737	0.603839	-0.405954	-0.124301	0.700873	-0.0777871	0.505938	0.36869	0.485039	0.162131	-0.229604	0.55688	-0.127531	0.37257	-0.427072	-0.219443	-0.247473	-0.222679	0.312923	-0.216982	-0.389879	0.456817	-0.0415863	-0.218825	0.105113	0.267265	0.0714742	0.249213	0.0617675	0.2954	0.324863	-0.155265	-0.410801	0.245723	0.466521	0.124528	0.518286	0.342977	0.269742
Oleic acid	-0.637349	-0.498203	-0.0593664	0.0226053	0.109274	0.158524	0.0699009	-0.493728	0.146153	-0.249751	0.246292	0.19327	-0.519518	-0.346915	0.0387914	-0.227445	0.109214	0.136853	0.0572926	0.0280062	-0.184906	0.212568	-0.0809481	0.372677	0.0175704	-0.373738	-0.253358	-0.375167	-0.577274	-0.372421	0.260927	0.228001	-0.0758064	-0.372748	-0.0725449	-0.245767	-0.597154	-0.376001	-0.0245787	-0.252195	0.210218	-0.386737	0.30283	0.121906	-0.151755	0.0387561	0.351793	-0.226449	0.050935
Orotic acid	-0.273653	-0.125174	-0.286747	-0.2524	0.282628	0.221509	0.0101011	-0.394496	-0.178143	-0.318192	0.343362	0.310211	-0.601408	-0.322053	0.328392	0.243515	0.733451	0.000635966	0.174506	-0.220775	-0.237462	0.382078	0.00880306	0.43852	-0.230046	-0.602976	-0.330646	-0.609596	-0.075119	-0.60111	-0.487529	0.35231	-0.528038	-0.602711	0.181779	-0.231856	-0.0734958	0.200782	0.30303	-0.0148884	-0.0671379	-0.608553	-0.417014	-0.139941	0.177508	-0.132543	0.412494	0.212836	0.00823475
Oxalic acid	-0.109881	-0.31878	-0.376384	-0.319176	0.173616	0.566117	0.0612165	0.0529939	0.158602	0.310701	0.272159	0.270495	-0.201144	-0.263192	0.132792	0.650286	0.242987	-0.064301	-0.114632	-0.57381	0.188622	0.227421	0.417869	0.455275	0.317419	-0.0589765	-0.287702	-0.0635018	-0.0512839	-0.0581139	-0.468144	0.015985	-0.192295	-0.0582669	-0.184188	-0.149424	-0.0464097	0.222029	0.43652	-0.307345	-0.57303	-0.060952	-0.341004	-0.447236	-0.0831677	-0.133568	-0.0181566	0.175094	-0.208768
Isomaltulose	-0.20906	0.176066	0.187522	0.149365	-0.169208	-0.307818	0.0524267	-0.019858	-0.170358	-0.278031	-0.00874768	0.0577538	0.150647	0.298677	0.0811434	-0.362281	0.135064	-0.135411	0.462697	0.45196	-0.261257	-0.122612	-0.489895	0.101738	-0.536929	0.102715	0.0460265	0.0983571	0.323491	0.105952	0.419686	-0.0203255	-0.292023	0.102789	0.0864668	-0.141762	0.141251	-0.148559	0.131856	0.370461	0.509516	0.00675982	0.342981	0.27831	0.30515	0.096715	-0.0521792	-0.332551	-0.318016
Palmitic acid	-0.596867	-0.554997	0.0222655	0.0969103	-0.000187122	0.168274	0.0878873	-0.431752	0.0858595	-0.353448	0.180587	0.174493	-0.395482	-0.241331	0.0986186	-0.31944	0.0839653	0.429858	0.213473	0.316048	-0.109542	0.115357	-0.291114	0.237967	-0.209468	-0.356997	-0.155556	-0.359224	-0.549781	-0.356244	0.400965	0.367918	-0.0376934	-0.356536	0.0461799	0.0949494	-0.642679	-0.321655	0.013215	-0.0859297	0.469558	-0.346277	0.418686	0.271175	0.0468276	0.0863244	0.386332	-0.0155008	0.224177
L-Phenylalanine	-0.182758	-0.375013	-0.186818	-0.143773	-0.260854	0.394137	0.153708	0.407283	-0.141971	-0.0546641	0.469616	0.687649	-0.16651	-0.00830001	0.853181	-0.241141	0.339388	0.522209	0.55464	0.188223	0.0409085	0.514623	-0.118213	0.183701	-0.381947	0.1195	-0.358631	0.113954	0.363072	0.121974	-0.261669	0.677244	0.318812	0.120047	0.216827	0.487166	0.170034	0.27641	0.28755	0.425955	0.326088	0.156066	-0.349491	0.433982	0.27841	-0.0889724	0.392406	0.293741	0.592929
Phosphoric acid	0.170674	-0.336809	0.228757	0.242806	-0.0104191	0.0420089	0.123298	0.093803	0.0463954	0.0698252	-0.219289	-0.429103	0.353162	0.129662	-0.243882	-0.10463	-0.455642	0.495023	-0.0190655	0.431109	0.364202	-0.351054	-0.0875672	-0.460525	-0.124491	0.15822	0.151506	0.158608	-0.405691	0.154862	0.463747	0.101886	0.503813	0.157463	-0.133945	0.707691	-0.367019	0.113937	-0.247856	-0.0535162	0.304277	0.197494	0.322538	0.142494	-0.14676	0.0109269	-0.169177	0.158413	0.367805
Phytol	-0.498802	-0.169392	-0.434719	-0.392365	0.103971	0.342217	0.0970181	-0.182393	0.0280113	-0.223999	0.608071	0.718352	-0.634472	-0.17031	0.649772	-0.39372	0.600644	-0.155994	0.624121	-0.0966809	-0.386162	0.667446	-0.174416	0.581117	-0.317617	-0.205394	-0.479068	-0.213565	0.217335	-0.201678	-0.359434	0.589866	-0.243871	-0.203657	0.0561386	-0.310071	0.118151	0.179874	0.39219	0.389373	0.196657	-0.300895	-0.379311	0.388077	0.256121	0.0295298	0.613506	-0.258186	0.0978711
Pipecolic acid	0.461817	0.231972	-0.188181	-0.221111	0.233802	0.0135146	-0.264097	0.251442	0.172215	0.237825	-0.118917	-0.0740594	0.150052	0.172473	0.0939114	-0.0566706	-0.13292	-0.35667	0.199109	-0.114205	0.125862	0.138166	0.206138	-0.125472	-0.116619	0.272505	0.0103443	0.268699	0.384974	0.271239	-0.35956	0.0513688	0.31144	0.272616	-0.142768	0.167962	0.503199	0.559566	-0.0340835	0.137938	-0.134176	0.249377	-0.581613	0.0969998	0.123653	-0.0786751	-0.0484657	0.0857389	-0.104594
Porphyrin	0.0433058	-0.290544	-0.287049	-0.235371	0.504164	0.613024	-0.0885354	-0.0679223	0.533123	0.649856	0.267083	0.0398612	-0.211398	-0.211725	-0.1007	0.557757	0.0880997	-0.201742	-0.127472	-0.699118	0.233859	0.220604	0.589075	-0.0324908	0.587612	-0.0483478	-0.279231	-0.0482685	-0.349587	-0.0513153	-0.604852	0.142725	0.0505202	-0.0472457	-0.0119067	0.0322437	-0.0907078	0.550475	-0.0125278	-0.00137146	-0.721608	-0.0829266	-0.37324	-0.21702	0.00767915	-0.0998336	0.137061	0.21643	0.292451
D-Psicose	0.657104	0.362197	0.462029	0.38992	-0.175592	-0.555279	-0.0300681	0.425856	-0.14428	0.211117	-0.656302	-0.676777	0.898874	0.322705	-0.538738	0.0112695	-0.647917	0.0592418	-0.25308	0.369182	0.255526	-0.737382	-0.108557	-0.637174	-0.0299499	0.466879	0.593682	0.472778	0.244767	0.465727	0.608268	-0.617535	0.299753	0.46475	-0.0670807	0.294561	0.26496	-0.18352	-0.271956	-0.112617	0.0927191	0.52269	0.497236	-0.12255	-0.195134	-0.124935	-0.638568	0.0333776	-0.218155
Putrescine	0.0565794	0.0903279	-0.219229	-0.243516	-0.247615	0.158848	0.285422	0.242772	-0.269517	-0.158306	0.408121	0.533144	-0.0415848	0.272456	0.677457	-0.422361	0.488043	0.385131	0.373984	0.126873	-0.103731	0.360936	-0.206512	0.247577	-0.253148	0.0919353	0.140291	0.0917765	0.548451	0.0950118	-0.076336	0.250107	0.0382616	0.0917864	0.404441	0.137731	0.406195	0.0633682	0.335135	0.50551	0.287099	0.0689838	-0.0692388	0.408188	0.376577	0.0283188	0.122878	0.0451168	0.244208
Pyruvic acid	-0.0911573	-0.118458	-0.442303	-0.429525	-0.120857	0.628761	0.615617	-0.0843026	-0.214737	-0.0602901	0.833618	0.429005	-0.213273	0.155758	0.363321	0.172361	0.545999	-0.0644521	0.194234	-0.375563	-0.452317	0.29611	0.0798605	0.0714727	-0.0701862	-0.0539787	-0.0523445	-0.0571238	0.0795625	-0.0554938	-0.300535	0.21862	-0.112553	-0.0529647	-0.314884	-0.186077	-0.0867975	0.384999	0.266553	0.326431	-0.248634	-0.132869	-0.175218	0.284947	-0.0966945	-0.32199	0.0953358	0.0665418	0.1429
Quinic acid	0.635354	0.335484	0.490561	0.420831	-0.213101	-0.555947	-0.0175524	0.447189	-0.155699	0.193941	-0.65002	-0.670605	0.911033	0.351965	-0.512856	0.0220822	-0.645315	0.0694223	-0.242983	0.392467	0.262707	-0.742845	-0.114422	-0.651936	-0.0717639	0.482559	0.581118	0.487809	0.256132	0.48127	0.614547	-0.583768	0.309074	0.48042	-0.0665308	0.318479	0.250313	-0.181394	-0.249991	-0.100546	0.112507	0.53847	0.486107	-0.109208	-0.1942	-0.134677	-0.655035	0.0565887	-0.207104
Raffinose	0.277017	0.0599243	0.00101564	-0.02854	-0.340722	-0.0255985	-0.156076	0.351997	-0.167825	-0.0379273	-0.127823	0.258613	0.194271	0.072599	0.369624	-0.318661	-0.0304889	0.392295	0.432995	0.402825	0.0875111	0.162227	-0.0605844	0.18985	-0.207595	0.248401	0.094778	0.251261	0.563235	0.251715	0.0789018	-0.066393	0.293577	0.248186	0.436085	0.496873	0.423511	0.0748982	0.0308771	0.317373	0.434906	0.324164	0.0357239	0.355309	0.787072	0.414257	0.165856	0.181663	0.0254954
Rhamnose	0.213099	-0.0667782	-0.242778	-0.211791	0.318537	0.25155	-0.163089	0.199563	0.562013	0.663671	0.0122767	0.00253967	0.0600788	-0.176287	-0.16547	0.445622	-0.211567	-0.437506	-0.246139	-0.577172	0.166912	0.0481456	0.485292	-0.109364	0.529374	0.226288	-0.395766	0.226652	-0.101193	0.224351	-0.41358	-0.117807	0.187427	0.22737	-0.326032	-0.14336	0.0461525	0.250324	-0.0558445	-0.178693	-0.663653	0.204902	-0.290022	-0.252983	-0.259875	-0.252299	-0.0514438	0.117963	-0.0509777
Ribitol	0.147903	0.0189659	-0.266088	-0.240331	0.0293996	-0.0142147	-0.267004	-0.132107	-0.104804	-0.209813	-0.229226	0.0394706	-0.298214	-0.39765	-0.00358673	0.0743898	-0.0115039	0.209473	-0.272297	0.0744388	0.0270795	-0.0503149	0.115917	0.213305	0.104545	-0.400547	-0.430414	-0.399122	-0.11971	-0.40065	-0.33428	0.0553553	-0.0171423	-0.400531	0.0548122	0.146918	-0.167279	-0.0690431	0.244547	-0.348045	0.0360583	-0.275133	-0.363256	-0.124283	0.0413409	0.179217	0.193876	0.37302	0.0497771
D-Ribose	-0.198797	0.00702524	-0.381102	-0.378906	-0.0850372	0.251321	-0.0276688	0.0240326	-0.373155	-0.297324	0.404624	0.616977	-0.380198	-0.352461	0.60914	-0.295011	0.47412	0.090606	0.637273	0.110738	-0.245696	0.545388	-0.121381	0.653755	-0.300643	-0.110742	-0.227446	-0.116364	0.41873	-0.104866	-0.246859	0.24366	-0.107158	-0.109667	0.089116	-0.0655975	0.315401	0.183406	0.271465	0.253834	0.326797	-0.111352	-0.289671	0.277158	0.409902	0.0890961	0.467257	-0.169538	-0.0690665
D-Ribulose-5-phosphate	0.0644771	-0.273271	-0.243684	-0.200948	0.26009	0.357395	-0.135504	0.0517616	0.351555	0.310321	-0.0418268	0.0351718	-0.180504	-0.660948	-0.0910823	0.273414	-0.169654	0.0870183	-0.188308	-0.23721	0.287312	0.169862	0.294573	0.0906387	0.482153	-0.0162741	-0.416316	-0.0169429	-0.419681	-0.0178475	-0.333673	0.0464999	0.176095	-0.0152976	-0.155873	0.182671	-0.214553	0.169591	-0.0120258	-0.290459	-0.283208	0.0404162	-0.210009	-0.207012	-0.0670959	0.140481	0.33134	0.0579168	0.156851
Glucoheptonic acid	0.0644771	-0.273271	-0.243684	-0.200948	0.26009	0.357395	-0.135504	0.0517616	0.351555	0.310321	-0.0418268	0.0351718	-0.180504	-0.660948	-0.0910823	0.273414	-0.169654	0.0870183	-0.188308	-0.23721	0.287312	0.169862	0.294573	0.0906387	0.482153	-0.0162741	-0.416316	-0.0169429	-0.419681	-0.0178475	-0.333673	0.0464999	0.176095	-0.0152976	-0.155873	0.182671	-0.214553	0.169591	-0.0120258	-0.290459	-0.283208	0.0404162	-0.210009	-0.207012	-0.0670959	0.140481	0.33134	0.0579168	0.156851
Salicylic acid	0.142143	0.0841718	0.0843634	0.05469	-0.357817	-0.370861	0.146823	0.182211	-0.504313	-0.505853	-0.2564	0.0205067	0.236862	0.134902	0.276656	-0.56352	0.0457293	0.598203	0.385022	0.82748	0.0635135	-0.179309	-0.588451	0.119431	-0.689969	0.0135047	0.101339	0.0114933	0.401055	0.017781	0.517227	0.12419	0.015329	0.0121386	0.219408	0.427569	0.141709	-0.27847	0.230748	0.184066	0.83677	0.0591326	0.308636	0.228409	0.256046	0.131952	0.0241295	0.0685999	0.00641182
Shikimic acid	0.626733	0.312818	0.510276	0.442791	-0.267617	-0.547854	-0.0512357	0.551995	-0.128383	0.237381	-0.624569	-0.575284	0.932879	0.335196	-0.427779	0.00485992	-0.678802	0.0741752	-0.198052	0.385337	0.237609	-0.667425	-0.106456	-0.659699	-0.0737372	0.564146	0.560113	0.569551	0.334695	0.563153	0.595271	-0.584491	0.402363	0.562105	-0.066716	0.339152	0.318355	-0.183229	-0.290626	-0.0875026	0.116182	0.636009	0.459368	-0.0513732	-0.168235	-0.151578	-0.612304	0.0671039	-0.187628
Sinapic acid	-0.554255	-0.574893	-0.0400109	0.0451918	0.16166	0.359129	0.0619349	-0.3848	0.502924	0.115449	0.326929	0.175932	-0.406203	-0.170283	-0.000268715	-0.0356697	0.0261363	0.0789013	-0.0842691	-0.231945	-0.00062371	0.242625	0.164784	0.147463	0.329912	-0.174772	-0.225926	-0.1738	-0.695925	-0.176329	0.124607	0.240903	0.097964	-0.173358	-0.0269075	-0.134994	-0.639169	-0.210074	-0.160584	-0.124259	-0.0910433	-0.217135	0.293169	0.132711	-0.103316	0.000109362	0.243772	-0.0605034	0.240256
Sinapyl alcohol	0.357778	0.334104	0.027904	-0.0333581	-0.350952	-0.304537	-0.0619737	0.0941666	-0.490889	-0.428796	-0.279264	-0.0367405	0.187814	-0.0823246	0.167436	-0.4766	0.0849816	0.39157	0.353082	0.684007	0.0689712	-0.139115	-0.296397	0.0972988	-0.364921	0.00641426	0.194301	0.00790916	0.422355	0.00970796	0.268146	-0.0238805	-0.0189543	0.00566183	0.42796	0.385985	0.245508	-0.113639	0.115883	0.370984	0.68225	0.058832	0.220234	0.308129	0.612839	0.290988	0.115877	0.147472	0.01447
Spermidine	-0.188182	-0.28027	-0.0275294	-0.00615993	0.105881	-0.0330742	0.405225	-0.0538633	-0.0243885	-0.300671	0.171732	0.162117	-0.189425	-0.0425806	0.444148	-0.449491	0.463992	0.576091	0.272624	0.383541	0.168233	0.234156	-0.483696	0.0740473	-0.441311	-0.186864	-0.209376	-0.192684	-0.163477	-0.18531	0.188426	0.615177	-0.122597	-0.187347	0.323074	0.272621	-0.166479	-0.11622	0.197551	0.294843	0.51336	-0.243414	0.161453	0.148804	0.0279623	-0.0319274	0.37169	-0.020353	0.479125
Stearic acid	-0.479446	-0.438212	0.0763682	0.128671	-0.0945412	0.070688	0.185416	-0.264782	-0.0178148	-0.469113	0.0892929	0.146223	-0.252555	-0.236405	0.110746	-0.248948	0.0541477	0.489575	0.108496	0.393503	-0.159259	0.0245656	-0.510247	0.051885	-0.365745	-0.304793	-0.0573063	-0.309067	-0.441572	-0.305451	0.378267	0.352464	-0.110182	-0.305138	-0.0688119	0.141585	-0.557537	-0.337515	0.133785	-0.152267	0.481496	-0.259449	0.340126	0.205856	-0.10705	0.00190821	0.357928	0.0564673	0.186662
Stigmasterol	-0.0809928	-0.00851447	-0.416134	-0.431065	0.2143	0.191591	0.218616	0.133268	-0.062902	-0.0184063	0.306313	0.421772	-0.171496	0.0732022	0.555878	-0.590984	0.382452	0.260899	0.845559	0.266431	0.0938406	0.507187	-0.475233	0.360852	-0.46536	0.0784992	-0.294794	0.0726543	0.350599	0.0839123	-0.0871095	0.553835	-0.0496492	0.0791732	0.0474633	0.273693	0.393374	0.396812	0.0480575	0.613821	0.443752	-0.0406545	-0.151766	0.192843	0.29786	0.153635	0.509759	-0.331547	0.322831
Succinic acid	-0.289165	-0.315834	0.0184096	0.0696949	0.512203	0.0108334	-0.235173	-0.285247	0.418859	0.105087	0.00718375	0.155319	-0.547189	-0.363289	0.14728	-0.127201	0.283199	0.0721386	0.0233	-0.154902	0.0453133	0.459375	0.133214	0.351364	0.179801	-0.361538	-0.422668	-0.361725	-0.322903	-0.360124	-0.275263	0.200131	-0.092316	-0.360931	0.591211	-0.0653373	-0.0220527	0.0029768	-0.0237012	-0.0884779	0.000266042	-0.3655	-0.201155	-0.0222841	0.380216	0.460633	0.544011	-0.233263	0.175267
Sucrose	0.114756	-0.416259	-0.0839238	-0.0416006	-0.174047	0.325456	0.056561	0.570939	0.362257	0.511034	0.176213	0.510012	0.101668	-0.0785056	0.495664	0.287424	-0.019456	0.191357	0.0533916	-0.383046	0.16037	0.567519	0.411454	0.250898	0.26693	0.453508	-0.1905	0.45589	0.33026	0.455353	-0.21976	-0.167249	0.491738	0.45399	0.0810754	0.182023	0.317386	0.0423994	-0.118441	-0.161928	-0.327399	0.530637	-0.130723	-0.0593861	0.293489	0.0808463	0.185387	0.192302	-0.0655539
D-Tagatose	0.656313	0.360431	0.44406	0.373462	-0.17522	-0.543225	-0.012636	0.413426	-0.152452	0.19924	-0.637588	-0.670128	0.891306	0.339913	-0.532602	0.0173181	-0.632246	0.0696752	-0.263614	0.358948	0.243219	-0.744256	-0.116609	-0.646407	-0.0396758	0.447124	0.599197	0.453009	0.238314	0.44584	0.603469	-0.600626	0.291259	0.444949	-0.0837596	0.289691	0.248331	-0.184657	-0.259664	-0.115673	0.0839002	0.503292	0.493427	-0.122615	-0.224629	-0.162583	-0.647225	0.0648992	-0.203368
D-Talose	0.371185	0.0899477	0.219701	0.179696	-0.317149	-0.127855	0.0560796	0.872211	0.319778	0.566163	-0.156129	0.03715	0.772425	0.276715	0.154671	-0.06557	-0.46884	-0.153747	0.180819	0.0338083	0.37135	0.00938001	0.0298791	-0.361321	0.0448029	0.997455	0.203567	0.997184	0.550976	0.998069	0.269894	-0.201862	0.553693	0.997435	-0.215662	0.206825	0.50885	0.0003259	-0.249327	0.255334	-0.0741136	0.960969	0.218215	0.0718111	-0.0570361	-0.246743	-0.293609	-0.0836048	-0.102718
Threonic acid	-0.218435	-0.359904	-0.23813	-0.186155	0.176031	0.248418	-0.186689	-0.0757639	0.155733	-0.0462467	0.216617	0.482975	-0.568231	-0.560759	0.534133	-0.0574775	0.397416	0.0885665	0.306486	-0.142199	0.0272503	0.750311	0.273969	0.653337	0.0280747	-0.185888	-0.516464	-0.190032	-0.00542737	-0.182394	-0.417473	0.251807	0.073352	-0.184513	0.319957	0.0117375	0.0880008	0.13255	0.0441383	-0.0674044	0.0751474	-0.154687	-0.404635	0.0629639	0.520058	0.327161	0.651963	-0.0511636	-0.0064388
trans-Aconitic acid	-0.469349	-0.455557	-0.483014	-0.399442	0.385977	0.555069	0.00729649	-0.0890705	0.374825	0.30794	0.453617	0.608574	-0.601446	-0.306773	0.401359	0.167631	0.339134	0.0972624	0.0593273	-0.606556	0.101021	0.697989	0.222928	0.688131	0.360324	-0.206647	-0.471219	-0.208201	-0.189542	-0.203254	-0.483078	0.279974	-0.0798684	-0.205326	-0.0476708	-0.242349	-0.0273251	0.0727447	0.116283	-0.257308	-0.413847	-0.229342	-0.33997	-0.325608	-0.114297	0.0270435	0.414854	-0.135453	0.108865
Triethanolamine	-0.0243212	-0.155784	0.0365038	0.0401067	-0.313983	-0.0459401	0.033746	0.0634224	-0.534071	-0.453031	-0.119615	0.122214	-0.116276	-0.0549581	0.241902	-0.248114	-0.0532779	0.767704	0.212777	0.604207	-0.0485619	0.0529354	-0.346334	0.0732775	-0.438459	-0.243291	-0.163539	-0.241215	0.0603072	-0.241796	0.0569917	0.214791	0.211046	-0.244055	0.144405	0.674412	-0.0744622	0.0410896	-0.0869791	-0.0362457	0.598462	-0.0920361	-0.112287	0.150697	0.267866	0.464671	0.32535	0.192422	0.381939
Trigonelline	-0.0031376	-0.0769445	0.227018	0.21769	-0.0106601	0.0554668	-0.135565	0.28129	0.4028	0.23762	0.218155	0.142512	0.0787729	0.263532	0.273244	0.0301962	0.00806071	-0.318021	-0.00845448	-0.128632	-0.0744988	0.241839	0.249371	-0.331729	0.0170763	0.362175	-0.201199	0.358074	0.0381798	0.357841	-0.262716	0.122622	0.418858	0.363402	0.111991	0.0914163	0.109789	0.339533	-0.0985008	0.266598	-0.0949562	0.31452	-0.349615	0.457274	0.20711	-0.0258858	-0.0731214	0.000252352	0.101166
Tyramine	0.281642	0.397358	0.0824972	0.032267	-0.110444	-0.239403	-0.303886	0.287656	-0.123805	0.0834371	-0.350511	-0.0875534	0.307827	-0.0206647	-0.0410074	-0.0652122	-0.0782223	-0.273708	0.272107	0.199326	0.178344	-0.198265	3.11567e-06	0.118146	-0.102065	0.276541	0.117987	0.274183	0.616237	0.279703	-0.0325346	-0.165186	-0.191171	0.276272	0.290584	-0.00573482	0.548136	0.0759167	0.355924	0.286349	0.111716	0.256376	-0.082169	-0.014394	0.452866	0.191959	-0.146008	-0.0879142	-0.328991
D-Xylose	0.564092	0.147291	0.463068	0.40768	-0.24038	-0.350031	0.0683983	0.727356	0.196444	0.476541	-0.429398	-0.386504	0.964968	0.361978	-0.199041	0.00815882	-0.576759	-0.0273235	-0.0414971	0.211161	0.383843	-0.398033	-0.0189501	-0.616993	-0.00826304	0.845717	0.489591	0.847769	0.388583	0.844587	0.532557	-0.429126	0.482508	0.844391	-0.0573346	0.317075	0.395972	-0.0843724	-0.250569	0.114001	0.0011369	0.844811	0.456136	0.0170272	-0.0726065	-0.216369	-0.522858	-0.000360519	-0.157798
D-Xylulose	-0.54293	-0.328551	-0.421553	-0.368558	0.108185	0.521358	0.12094	-0.146922	0.222528	-0.00121195	0.651059	0.80699	-0.654044	-0.243128	0.600764	-0.0846795	0.562762	-0.0741305	0.426547	-0.368935	-0.353381	0.816042	0.012738	0.682618	0.0198292	-0.157357	-0.466759	-0.161505	0.0753407	-0.154191	-0.437585	0.323538	-0.213129	-0.155398	0.0835587	-0.323364	0.0653661	0.143874	0.22693	0.17604	-0.0846312	-0.218866	-0.292929	0.191843	0.375533	0.245124	0.657747	-0.265902	-0.00602258
[truncated: 83 more columns]

## Sheet: Supp dataset 4 P-values
Supplemental dataset 4. P values from the Pearson correlation matrix of V stage data. Bold values are significant at P < 0.05
Variables	ShootDW	TKW	KY	KN	2-3-Butanediol	2-Hydroxypyridine	3-Phosphoglyceric acid	Adenine	Adenosine triphosphate	Allantoin	Oxoglutaric acid	a-Tocopherol	L-Arabinose	L-Arginine	L-Aspartic acid	Benzoic acid	b-Alanine	Gentiobiose	b-Sitosterol	Caffeic acid	Chlorogenic acid	Cinnamic acid	Citramalic acid	Citric acid	Cyclohexylamine	D-Galactose	D-Altrose	Allose	Dehydroascorbic acid	D-Glucose	Glucose-6-phosphate	L-Isoleucine	D-Malic acid	D-Mannose	Dopamine	Glucaric acid	Sorbitol	Sphingosine	D-Threitol	Ethanolamine	trans-Ferulic acid	D-Fructose	Fructose-6-phosphate	Fumaric acid	Galactinol	Galactitol	Galactonic acid	Galacturonic acid	Gamma-Aminobutyric acid
ShootDW	0	0.0374655	0.701313	0.470907	0.807292	0.229766	0.673894	0.148459	0.7075	0.382472	0.0766519	0.0416531	0.0054935	0.433803	0.385474	0.800362	0.285483	0.91115	0.426119	0.693105	0.217975	0.193183	0.353776	0.134983	0.617502	0.0958993	0.164213	0.0907366	0.114625	0.0970504	0.637123	0.0438645	0.121927	0.0969081	0.861752	0.226653	0.0769611	0.587275	0.430864	0.771684	0.79441	0.0817464	0.781499	0.832831	0.793959	0.815805	0.12808	0.401882	0.469068
TKW	0.0374655	0	0.631925	0.307211	0.774254	0.0263984	0.258478	0.971383	0.186861	0.500782	0.0631806	0.166486	0.181792	0.236419	0.0976142	0.333476	0.345121	0.101182	0.458266	0.570154	0.923366	0.0691588	0.269292	0.547203	0.750485	0.718872	0.0549632	0.701949	0.0758495	0.717095	0.970598	0.0616126	0.236849	0.72089	0.448094	0.278028	0.05422	0.749059	0.607557	0.583296	0.961048	0.830737	0.959217	0.429556	0.642058	0.896165	0.0769852	0.498465	0.113314
KY	0.701313	0.631925	0	< 0.0001	0.238215	0.00643348	0.378946	0.256439	0.830686	0.907289	0.0503771	0.0662527	0.0420148	0.767443	0.245497	0.413199	0.0819137	0.971202	0.35039	0.120469	0.933022	0.0919478	0.84797	0.00521962	0.399272	0.314051	0.225203	0.313254	0.830946	0.318918	0.0423795	0.19814	0.393356	0.31699	0.146303	0.53563	0.885422	0.190504	0.186896	0.472742	0.400465	0.151086	0.15811	0.747325	0.880546	0.879879	0.223809	0.884767	0.792143
KN	0.470907	0.307211	< 0.0001	0	0.274072	0.0187336	0.416503	0.312651	0.987467	0.971781	0.090193	0.111208	0.0925004	0.933054	0.323134	0.332533	0.111508	0.943764	0.370135	0.175148	0.920653	0.147154	0.994604	0.0112303	0.422947	0.406079	0.38467	0.406522	0.643495	0.411547	0.0537883	0.316402	0.366802	0.409174	0.130621	0.550599	0.659259	0.174581	0.244611	0.381715	0.460546	0.203085	0.174916	0.734566	0.911979	0.943115	0.331459	0.989065	0.927657
2-3-Butanediol	0.807292	0.774254	0.238215	0.274072	0	0.442355	0.406506	0.168748	0.103845	0.11328	0.941042	0.499286	0.204042	0.340754	0.336196	0.934138	0.464677	0.583945	0.654602	0.172667	0.412184	0.572301	0.984281	0.371963	0.448675	0.155826	0.57686	0.150865	0.113893	0.157584	0.285843	0.62506	0.275693	0.155879	0.784407	0.611605	0.60012	0.0661657	0.883254	0.645845	0.266882	0.0632383	0.341009	0.166709	0.585954	0.971458	0.434209	0.10322	0.83358
2-Hydroxypyridine	0.229766	0.0263984	0.00643348	0.0187336	0.442355	0	0.249801	0.643463	0.453947	0.269596	< 0.0001	0.00941683	0.0362537	0.387301	0.0826127	0.243907	0.0643191	0.451924	0.254964	0.0190244	0.936726	0.0108233	0.179156	0.0957743	0.232103	0.599706	0.208261	0.590251	0.346959	0.597828	0.0134947	0.0631272	0.915479	0.604875	0.585528	0.650945	0.420741	0.0105497	0.2628	0.44317	0.110862	0.482201	0.142815	0.628352	0.544705	0.946988	0.0946112	0.576746	0.104167
3-Phosphoglyceric acid	0.673894	0.258478	0.378946	0.416503	0.406506	0.249801	0	0.859666	0.731292	0.557808	0.0178127	0.628951	0.993729	0.481818	0.244921	0.546738	0.0347443	0.478018	0.638132	0.987776	0.270538	0.615493	0.604349	0.662568	0.323473	0.769985	0.571929	0.778584	0.85833	0.776133	0.450609	0.342952	0.787424	0.769165	0.667417	0.945357	0.300715	0.935132	0.212577	0.105432	0.697346	0.859888	0.234517	0.169652	0.816251	0.767814	0.456855	0.681752	0.436755
Adenine	0.148459	0.971383	0.256439	0.312651	0.168748	0.643463	0.859666	0	0.580184	0.0168963	0.469213	0.445195	0.00109165	0.572864	0.17819	0.938382	0.0785516	0.611461	0.372541	0.666495	0.128298	0.651201	0.983137	0.209993	0.889019	< 0.0001	0.785278	< 0.0001	0.00208054	< 0.0001	0.757861	0.580204	0.00658465	< 0.0001	0.963635	0.0698223	0.00258161	0.701651	0.448642	0.469157	0.944828	< 0.0001	0.941514	0.909771	0.845391	0.635796	0.558181	0.968163	0.731597
Adenosine triphosphate	0.7075	0.186861	0.830686	0.987467	0.103845	0.453947	0.731292	0.580184	0	0.00112127	0.813123	0.592119	0.873104	0.849415	0.928815	0.706076	0.602006	0.238971	0.692253	0.0309668	0.216025	0.266851	0.349704	0.73086	0.0640166	0.151595	0.394295	0.152155	0.316442	0.153719	0.848335	0.72087	0.460491	0.150385	0.871339	0.473212	0.832554	0.817849	0.505041	0.988662	0.052617	0.313126	0.586708	0.718667	0.699932	0.357381	0.735336	0.966517	0.897023
Allantoin	0.382472	0.500782	0.907289	0.971781	0.11328	0.269596	0.557808	0.0168963	0.00112127	0	0.902728	0.873246	0.133606	0.939419	0.768708	0.140064	0.185345	0.421602	0.985592	0.0150975	0.0330651	0.51902	0.0971477	0.528881	0.0111462	0.00998819	0.79328	0.009646	0.682122	0.00989665	0.416463	0.532718	0.153192	0.00992763	0.826892	0.735495	0.0947214	0.227793	0.313917	0.933297	0.00318912	0.018364	0.900575	0.17942	0.653111	0.434444	0.71655	0.779443	0.636575
Oxoglutaric acid	0.0766519	0.0631806	0.0503771	0.090193	0.941042	< 0.0001	0.0178127	0.469213	0.813123	0.902728	0	0.000680208	0.0153864	0.928592	0.00393376	0.921216	0.000585089	0.881315	0.123757	0.0787023	0.0486383	0.00184781	0.676457	0.266428	0.85081	0.52666	0.155407	0.512633	0.67876	0.523973	0.0673644	0.0229218	0.819972	0.531804	0.798393	0.543644	0.429932	0.0791757	0.255499	0.0764367	0.528841	0.308133	0.272336	0.0412251	0.565562	0.563617	0.0409185	0.958044	0.122124
a-Tocopherol	0.0416531	0.166486	0.0662527	0.111208	0.499286	0.00941683	0.628951	0.445195	0.592119	0.873246	0.000680208	0	0.0335598	0.633035	< 0.0001	0.641653	0.0369332	0.415584	0.040865	0.255698	0.233863	< 0.0001	0.782015	0.0221225	0.840146	0.957486	0.0562029	0.966389	0.212884	0.946904	0.0427046	0.0415694	0.899761	0.952141	0.796485	0.817851	0.525082	0.577486	0.363901	0.222971	0.926772	0.956732	0.154209	0.191178	0.197805	0.92778	0.00616445	0.763108	0.233176
L-Arabinose	0.0054935	0.181792	0.0420148	0.0925004	0.204042	0.0362537	0.993729	0.00109165	0.873104	0.133606	0.0153864	0.0335598	0	0.0901189	0.191329	0.982672	0.0022402	0.814139	0.704339	0.196469	0.123911	0.0128646	0.662188	0.0022674	0.792735	< 0.0001	0.0118294	< 0.0001	0.0699769	< 0.0001	0.00762645	0.0301263	0.075117	< 0.0001	0.491622	0.230845	0.0998061	0.534137	0.232221	0.796196	0.815416	< 0.0001	0.0372051	0.826232	0.453471	0.249294	0.00333707	0.891917	0.338551
L-Arginine	0.433803	0.236419	0.767443	0.933054	0.340754	0.387301	0.481818	0.572864	0.849415	0.939419	0.928592	0.633035	0.0901189	0	0.946519	0.304637	0.546983	0.680199	0.813765	0.678974	0.844404	0.310197	0.384144	0.139557	0.240098	0.203241	0.0838137	0.199802	0.167802	0.207155	0.271012	0.862948	0.507646	0.204378	0.481891	0.862153	0.528304	0.951447	0.783505	0.303098	0.781263	0.360493	0.676837	0.423796	0.57466	0.467979	0.0108021	0.632808	0.706842
L-Aspartic acid	0.385474	0.0976142	0.245497	0.323134	0.336196	0.0826127	0.244921	0.17819	0.928815	0.768708	0.00393376	< 0.0001	0.191329	0.946519	0	0.257195	0.0103396	0.13513	0.0107239	0.971346	0.668476	< 0.0001	0.873157	0.119143	0.142182	0.570945	0.0805995	0.587018	0.0862679	0.563086	0.171445	0.00642143	0.280786	0.567882	0.30915	0.323526	0.35124	0.367318	0.394053	0.0574674	0.316174	0.60113	0.139397	0.0444507	0.064414	0.933725	0.0170503	0.467871	0.107447
Benzoic acid	0.800362	0.333476	0.413199	0.332533	0.934138	0.243907	0.546738	0.938382	0.706076	0.140064	0.921216	0.641653	0.982672	0.304637	0.257195	0	0.817862	0.353182	0.0412915	0.00415559	0.7822	0.914502	0.00329801	0.771176	0.0278437	0.842884	0.952705	0.848606	0.301818	0.833868	0.0904219	0.147805	0.740356	0.84301	0.788366	0.550418	0.511778	0.538457	0.622605	0.0424363	0.00017637	0.873271	0.385268	0.0234222	0.718237	0.664762	0.428943	0.197331	0.468749
b-Alanine	0.285483	0.345121	0.0819137	0.111508	0.464677	0.0643191	0.0347443	0.0785516	0.602006	0.185345	0.000585089	0.0369332	0.0022402	0.546983	0.0103396	0.817862	0	0.643843	0.192552	0.390338	0.145268	0.0113587	0.993891	0.0469255	0.383259	0.032348	0.112246	0.0300178	0.803301	0.032787	0.0694537	0.0289651	0.0447715	0.0327508	0.105249	0.406486	0.64878	0.281714	0.0450282	0.0810883	0.832978	0.00793549	0.281505	0.292621	0.0829256	0.766482	0.0164081	0.992505	0.355775
Gentiobiose	0.91115	0.101182	0.971202	0.943764	0.583945	0.451924	0.478018	0.611461	0.238971	0.421602	0.881315	0.415584	0.814139	0.680199	0.13513	0.353182	0.643843	0	0.382674	0.0417142	0.337978	0.595072	0.258677	0.595214	0.328025	0.47565	0.881126	0.480246	0.725278	0.480725	0.503759	0.223844	0.32466	0.473247	0.100176	0.000208464	0.621742	0.97915	0.834792	0.859216	0.0280219	0.811553	0.561725	0.569075	0.205841	0.217931	0.222673	0.275172	0.0143453
b-Sitosterol	0.426119	0.458266	0.35039	0.370135	0.654602	0.254964	0.638132	0.372541	0.692253	0.985592	0.123757	0.040865	0.704339	0.813765	0.0107239	0.0412915	0.192552	0.382674	0	0.181029	0.898588	0.0532628	0.0662015	0.321209	0.00770155	0.546758	0.375885	0.570421	0.0797815	0.532584	0.953689	0.00822749	0.933178	0.545124	0.756107	0.182811	0.112527	0.0517819	0.62615	0.00242285	0.0358105	0.776725	0.676336	0.0937656	0.102317	0.91247	0.0168864	0.40802	0.151753
Caffeic acid	0.693105	0.570154	0.120469	0.175148	0.172667	0.0190244	0.987776	0.666495	0.0309668	0.0150975	0.0787023	0.255698	0.196469	0.678974	0.971346	0.00415559	0.390338	0.0417142	0.181029	0	0.912834	0.0804597	0.0034358	0.359305	0.000954374	0.919236	0.636619	0.926553	0.519533	0.914143	0.00447329	0.619725	0.6609	0.923197	0.400645	0.0218629	0.954642	0.388376	0.854254	0.338123	< 0.0001	0.775674	0.143226	0.107136	0.403243	0.307822	0.932581	0.712455	0.607464
Chlorogenic acid	0.217975	0.923366	0.933022	0.920653	0.412184	0.936726	0.270538	0.128298	0.216025	0.0330651	0.0486383	0.233863	0.123911	0.844404	0.668476	0.7822	0.145268	0.337978	0.898588	0.912834	0	0.651421	0.413044	0.848396	0.198124	0.124433	0.761233	0.124227	0.96586	0.122032	0.777364	0.74377	0.333426	0.124923	0.754554	0.0643108	0.506005	0.869381	0.623729	0.846248	0.651207	0.146066	0.780546	0.0195544	0.745178	0.797315	0.261621	0.530205	0.562543
Cinnamic acid	0.193183	0.0691588	0.0919478	0.147154	0.572301	0.0108233	0.615493	0.651201	0.266851	0.51902	0.00184781	< 0.0001	0.0128646	0.310197	< 0.0001	0.914502	0.0113587	0.595072	0.0532628	0.0804597	0.651421	0	0.475868	0.0285797	0.930919	0.972682	0.0361585	0.959984	0.625549	0.980534	0.00744959	0.0443328	0.538837	0.978188	0.531698	0.935533	0.408591	0.122197	0.85395	0.349747	0.582387	0.904567	0.032767	0.448549	0.105044	0.684082	0.000513486	0.957471	0.21076
Citramalic acid	0.353776	0.269292	0.84797	0.994604	0.984281	0.179156	0.604349	0.983137	0.349704	0.0971477	0.676457	0.782015	0.662188	0.384144	0.873157	0.00329801	0.993891	0.258677	0.0662015	0.0034358	0.413044	0.475868	0	0.735281	0.0041352	0.832476	0.563796	0.821404	0.486762	0.840887	0.0572056	0.333508	0.152771	0.829404	0.744869	0.756385	0.612772	0.469135	0.672205	0.181395	0.00204411	0.664767	0.165805	0.46125	0.697675	0.805212	0.499583	0.116199	0.694517
Citric acid	0.134983	0.547203	0.00521962	0.0112303	0.371963	0.0957743	0.662568	0.209993	0.73086	0.528881	0.266428	0.0221225	0.0022674	0.139557	0.119143	0.771176	0.0469255	0.595214	0.321209	0.359305	0.848396	0.0285797	0.735281	0	0.688216	0.074883	0.114064	0.0727218	0.822557	0.0795933	0.101174	0.393321	0.127353	0.0757594	0.713225	0.3225	0.847928	0.970466	0.0516399	0.490619	0.940386	0.0620842	0.157954	0.304923	0.323315	0.213364	0.129868	0.531601	0.415885
Cyclohexylamine	0.617502	0.750485	0.399272	0.422947	0.448675	0.232103	0.323473	0.889019	0.0640166	0.0111462	0.85081	0.840146	0.792735	0.240098	0.142182	0.0278437	0.383259	0.328025	0.00770155	0.000954374	0.198124	0.930919	0.0041352	0.688216	0	0.814744	0.971244	0.786837	0.17966	0.820137	0.115027	0.094856	0.924037	0.811658	0.843539	0.28003	0.702036	0.825874	0.44859	0.182017	< 0.0001	0.761208	0.891366	0.0450252	0.572832	0.757981	0.535708	0.801238	0.802432
D-Galactose	0.0958993	0.718872	0.314051	0.406079	0.155826	0.599706	0.769985	< 0.0001	0.151595	0.00998819	0.52666	0.957486	< 0.0001	0.203241	0.570945	0.842884	0.032348	0.47565	0.546758	0.919236	0.124433	0.972682	0.832476	0.074883	0.814744	0	0.365018	< 0.0001	0.0188283	< 0.0001	0.249548	0.373073	0.00842114	< 0.0001	0.334904	0.375663	0.0343308	0.978271	0.263379	0.284697	0.707524	< 0.0001	0.353983	0.694803	0.781579	0.285487	0.179519	0.787081	0.680297
D-Altrose	0.164213	0.0549632	0.225203	0.38467	0.57686	0.208261	0.571929	0.785278	0.394295	0.79328	0.155407	0.0562029	0.0118294	0.0838137	0.0805995	0.952705	0.112246	0.881126	0.375885	0.636619	0.761233	0.0361585	0.563796	0.114064	0.971244	0.365018	0	0.354957	0.513398	0.368848	0.0435472	0.0205591	0.864062	0.369306	0.611559	0.943555	0.411258	0.52444	0.303098	0.591696	0.962914	0.29968	0.0918633	0.724172	0.466128	0.258183	0.00346897	0.737585	0.138065
Allose	0.0907366	0.701949	0.313254	0.406522	0.150865	0.590251	0.778584	< 0.0001	0.152155	0.009646	0.512633	0.966389	< 0.0001	0.199802	0.587018	0.848606	0.0300178	0.480246	0.570421	0.926553	0.124227	0.959984	0.821404	0.0727218	0.786837	< 0.0001	0.354957	0	0.0187996	< 0.0001	0.248575	0.353415	0.00807514	< 0.0001	0.337256	0.375354	0.0342807	0.995509	0.249796	0.291873	0.694859	< 0.0001	0.345757	0.704815	0.781859	0.291831	0.174694	0.80109	0.680635
Dehydroascorbic acid	0.114625	0.0758495	0.830946	0.643495	0.113893	0.346959	0.85833	0.00208054	0.316442	0.682122	0.67876	0.212884	0.0699769	0.167802	0.0862679	0.301818	0.803301	0.725278	0.0797815	0.519533	0.96586	0.625549	0.486762	0.822557	0.17966	0.0188283	0.513398	0.0187996	0	0.0176901	0.872204	0.627552	0.498337	0.0189763	0.906609	0.753141	< 0.0001	0.778429	0.688546	0.145247	0.562478	0.0161762	0.457566	0.640874	0.31657	0.833087	0.662633	0.991651	0.421208
D-Glucose	0.0970504	0.717095	0.318918	0.411547	0.157584	0.597828	0.776133	< 0.0001	0.153719	0.00989665	0.523973	0.946904	< 0.0001	0.207155	0.563086	0.833868	0.032787	0.480725	0.532584	0.914143	0.122032	0.980534	0.840887	0.0795933	0.820137	< 0.0001	0.368848	< 0.0001	0.0176901	0	0.249406	0.375789	0.00867859	< 0.0001	0.33786	0.37585	0.0324356	0.981095	0.266029	0.283564	0.714723	< 0.0001	0.35443	0.7027	0.785903	0.286894	0.183257	0.779527	0.678436
Glucose-6-phosphate	0.637123	0.970598	0.0423795	0.0537883	0.285843	0.0134947	0.450609	0.757861	0.848335	0.416463	0.0673644	0.0427046	0.00762645	0.271012	0.171445	0.0904219	0.0694537	0.503759	0.953689	0.00447329	0.777364	0.00744959	0.0572056	0.101174	0.115027	0.249548	0.0435472	0.248575	0.872204	0.249406	0	0.286439	0.575022	0.252309	0.669506	0.731722	0.413801	0.00710499	0.625537	0.788844	0.0190968	0.271474	< 0.0001	0.489285	0.312988	0.353684	0.0959589	0.65968	0.318826
L-Isoleucine	0.0438645	0.0616126	0.19814	0.316402	0.62506	0.0631272	0.342952	0.580204	0.72087	0.532718	0.0229218	0.0415694	0.0301263	0.862948	0.00642143	0.147805	0.0289651	0.223844	0.00822749	0.619725	0.74377	0.0443328	0.333508	0.393321	0.094856	0.373073	0.0205591	0.353415	0.627552	0.375789	0.286439	0	0.742979	0.375651	0.601278	0.295918	0.362439	0.207525	0.217765	0.0165901	0.192722	0.198344	0.244268	0.184679	0.662889	0.666472	0.0138932	0.60846	0.000658612
D-Malic acid	0.121927	0.236849	0.393356	0.366802	0.275693	0.915479	0.787424	0.00658465	0.460491	0.153192	0.819972	0.899761	0.075117	0.507646	0.280786	0.740356	0.0447715	0.32466	0.933178	0.6609	0.333426	0.538837	0.152771	0.127353	0.924037	0.00842114	0.864062	0.00807514	0.498337	0.00867859	0.575022	0.742979	0	0.0084197	0.726363	0.00898843	0.5207	0.539901	0.0527126	0.798346	0.778776	0.00128601	0.80393	0.142237	0.924288	0.604305	0.584132	0.275817	0.363341
D-Mannose	0.0969081	0.72089	0.31699	0.409174	0.155879	0.604875	0.769165	< 0.0001	0.150385	0.00992763	0.531804	0.952141	< 0.0001	0.204378	0.567882	0.84301	0.0327508	0.473247	0.545124	0.923197	0.124923	0.978188	0.829404	0.0757594	0.811658	< 0.0001	0.369306	< 0.0001	0.0189763	< 0.0001	0.252309	0.375651	0.0084197	0	0.333757	0.377286	0.0346295	0.975616	0.263953	0.282973	0.705435	< 0.0001	0.356167	0.692464	0.783198	0.286124	0.181301	0.785863	0.681756
Dopamine	0.861752	0.448094	0.146303	0.130621	0.784407	0.585528	0.667417	0.963635	0.871339	0.826892	0.798393	0.796485	0.491622	0.481891	0.30915	0.788366	0.105249	0.100176	0.756107	0.400645	0.754554	0.531698	0.744869	0.713225	0.843539	0.334904	0.611559	0.337256	0.906609	0.33786	0.669506	0.601278	0.726363	0.333757	0	0.2584	0.600864	0.964855	0.436133	0.339117	0.290014	0.456511	0.932212	0.429607	0.000540839	0.0441912	0.231085	0.774414	0.175211
Glucaric acid	0.226653	0.278028	0.53563	0.550599	0.611605	0.650945	0.945357	0.0698223	0.473212	0.735495	0.543644	0.817851	0.230845	0.862153	0.323526	0.550418	0.406486	0.000208464	0.182811	0.0218629	0.0643108	0.935533	0.756385	0.3225	0.28003	0.375663	0.943555	0.375354	0.753141	0.37585	0.731722	0.295918	0.00898843	0.377286	0.2584	0	0.651624	0.0933184	0.441093	0.34796	0.0581515	0.190353	0.798159	0.355532	0.108549	0.279703	0.632877	0.218055	0.00977885
Sorbitol	0.0769611	0.05422	0.885422	0.659259	0.60012	0.420741	0.300715	0.00258161	0.832554	0.0947214	0.429932	0.525082	0.0998061	0.528304	0.35124	0.511778	0.64878	0.621742	0.112527	0.954642	0.506005	0.408591	0.612772	0.847928	0.702036	0.0343308	0.411258	0.0342807	< 0.0001	0.0324356	0.413801	0.362439	0.5207	0.0346295	0.600864	0.651624	0	0.167072	0.753733	0.326242	0.844432	0.0347615	0.18771	0.663953	0.378211	0.792465	0.867572	0.241313	0.539895
Sphingosine	0.587275	0.749059	0.190504	0.174581	0.0661657	0.0105497	0.935132	0.701651	0.817849	0.227793	0.0791757	0.577486	0.534137	0.951447	0.367318	0.538457	0.281714	0.97915	0.0517819	0.388376	0.869381	0.122197	0.469135	0.970466	0.825874	0.978271	0.52444	0.995509	0.778429	0.981095	0.00710499	0.207525	0.539901	0.975616	0.964855	0.0933184	0.167072	0	0.985735	0.113604	0.486038	0.865334	0.00286131	0.569364	0.249676	0.613901	0.310521	0.678167	0.128013
D-Threitol	0.430864	0.607557	0.186896	0.244611	0.883254	0.2628	0.212577	0.448642	0.505041	0.313917	0.255499	0.363901	0.232221	0.783505	0.394053	0.622605	0.0450282	0.834792	0.62615	0.854254	0.623729	0.85395	0.672205	0.0516399	0.44859	0.263379	0.303098	0.249796	0.688546	0.266029	0.625537	0.217765	0.0527126	0.263953	0.436133	0.441093	0.753733	0.985735	0	0.578142	0.614975	0.150758	0.54364	0.56195	0.666392	0.587359	0.884256	0.551068	0.695768
Ethanolamine	0.771684	0.583296	0.472742	0.381715	0.645845	0.44317	0.105432	0.469157	0.988662	0.933297	0.0764367	0.222971	0.796196	0.303098	0.0574674	0.0424363	0.0810883	0.859216	0.00242285	0.338123	0.846248	0.349747	0.181395	0.490619	0.182017	0.284697	0.591696	0.291873	0.145247	0.283564	0.788844	0.0165901	0.798346	0.282973	0.339117	0.34796	0.326242	0.113604	0.578142	0	0.170219	0.662513	0.870621	0.0141345	0.0702978	0.997531	0.184191	0.778477	0.0234541
trans-Ferulic acid	0.79441	0.961048	0.400465	0.460546	0.266882	0.110862	0.697346	0.944828	0.052617	0.00318912	0.528841	0.926772	0.815416	0.781263	0.316174	0.00017637	0.832978	0.0280219	0.0358105	< 0.0001	0.651207	0.582387	0.00204411	0.940386	< 0.0001	0.707524	0.962914	0.694859	0.562478	0.714723	0.0190968	0.192722	0.778776	0.705435	0.290014	0.0581515	0.844432	0.486038	0.614975	0.170219	0	0.757721	0.25816	0.0177627	0.200225	0.310348	0.409681	0.616068	0.450294
D-Fructose	0.0817464	0.830737	0.151086	0.203085	0.0632383	0.482201	0.859888	< 0.0001	0.313126	0.018364	0.308133	0.956732	< 0.0001	0.360493	0.60113	0.873271	0.00793549	0.811553	0.776725	0.775674	0.146066	0.904567	0.664767	0.0620842	0.761208	< 0.0001	0.29968	< 0.0001	0.0161762	< 0.0001	0.271474	0.198344	0.00128601	< 0.0001	0.456511	0.190353	0.0347615	0.865334	0.150758	0.662513	0.757721	0	0.437041	0.761998	0.905478	0.40058	0.186199	0.837354	0.704158
Fructose-6-phosphate	0.781499	0.959217	0.15811	0.174916	0.341009	0.142815	0.234517	0.941514	0.586708	0.900575	0.272336	0.154209	0.0372051	0.676837	0.139397	0.385268	0.281505	0.561725	0.676336	0.143226	0.780546	0.032767	0.165805	0.157954	0.891366	0.353983	0.0918633	0.345757	0.457566	0.35443	< 0.0001	0.244268	0.80393	0.356167	0.932212	0.798159	0.18771	0.00286131	0.54364	0.870621	0.25816	0.437041	0	0.778718	0.540142	0.371282	0.33794	0.922348	0.57698
Fumaric acid	0.832831	0.429556	0.747325	0.734566	0.166709	0.628352	0.169652	0.909771	0.718667	0.17942	0.0412251	0.191178	0.826232	0.423796	0.0444507	0.0234222	0.292621	0.569075	0.0937656	0.107136	0.0195544	0.448549	0.46125	0.304923	0.0450252	0.694803	0.724172	0.704815	0.640874	0.7027	0.489285	0.184679	0.142237	0.692464	0.429607	0.355532	0.663953	0.569364	0.56195	0.0141345	0.0177627	0.761998	0.778718	0	0.0912921	0.926345	0.268386	0.898357	0.193606
Galactinol	0.793959	0.642058	0.880546	0.911979	0.585954	0.544705	0.816251	0.845391	0.699932	0.653111	0.565562	0.197805	0.453471	0.57466	0.064414	0.718237	0.0829256	0.205841	0.102317	0.403243	0.745178	0.105044	0.697675	0.323315	0.572832	0.781579	0.466128	0.781859	0.31657	0.785903	0.312988	0.662889	0.924288	0.783198	0.000540839	0.108549	0.378211	0.249676	0.666392	0.0702978	0.200225	0.905478	0.540142	0.0912921	0	0.00859906	0.0517213	0.570912	0.492265
Galactitol	0.815805	0.896165	0.879879	0.943115	0.971458	0.946988	0.767814	0.635796	0.357381	0.434444	0.563617	0.92778	0.249294	0.467979	0.933725	0.664762	0.766482	0.217931	0.91247	0.307822	0.797315	0.684082	0.805212	0.213364	0.757981	0.285487	0.258183	0.291831	0.833087	0.286894	0.353684	0.666472	0.604305	0.286124	0.0441912	0.279703	0.792465	0.613901	0.587359	0.997531	0.310348	0.40058	0.371282	0.926345	0.00859906	0	0.196636	0.128683	0.825581
Galactonic acid	0.12808	0.0769852	0.223809	0.331459	0.434209	0.0946112	0.456855	0.558181	0.735336	0.71655	0.0409185	0.00616445	0.00333707	0.0108021	0.0170503	0.428943	0.0164081	0.222673	0.0168864	0.932581	0.261621	0.000513486	0.499583	0.129868	0.535708	0.179519	0.00346897	0.174694	0.662633	0.183257	0.0959589	0.0138932	0.584132	0.181301	0.231085	0.632877	0.867572	0.310521	0.884256	0.184191	0.409681	0.186199	0.33794	0.268386	0.0517213	0.196636	0	0.691402	0.0285991
Galacturonic acid	0.401882	0.498465	0.884767	0.989065	0.10322	0.576746	0.681752	0.968163	0.966517	0.779443	0.958044	0.763108	0.891917	0.632808	0.467871	0.197331	0.992505	0.275172	0.40802	0.712455	0.530205	0.957471	0.116199	0.531601	0.801238	0.787081	0.737585	0.80109	0.991651	0.779527	0.65968	0.60846	0.275817	0.785863	0.774414	0.218055	0.241313	0.678167	0.551068	0.778477	0.616068	0.837354	0.922348	0.898357	0.570912	0.128683	0.691402	0	0.354549
Gamma-Aminobutyric acid	0.469068	0.113314	0.792143	0.927657	0.83358	0.104167	0.436755	0.731597	0.897023	0.636575	0.122124	0.233176	0.338551	0.706842	0.107447	0.468749	0.355775	0.0143453	0.151753	0.607464	0.562543	0.21076	0.694517	0.415885	0.802432	0.680297	0.138065	0.680635	0.421208	0.678436	0.318826	0.000658612	0.363341	0.681756	0.175211	0.00977885	0.539895	0.128013	0.695768	0.0234541	0.450294	0.704158	0.57698	0.193606	0.492265	0.825581	0.0285991	0.354549	0
Gluconolactone	0.0144498	0.133547	0.0668795	0.140719	0.335792	0.0412409	0.607365	< 0.0001	0.87284	0.0880369	0.0106356	0.14064	< 0.0001	0.180876	0.378717	0.752497	0.00191185	0.82884	0.940685	0.235551	0.100936	0.0839134	0.558125	0.0475045	0.878447	< 0.0001	0.0199531	< 0.0001	0.0111284	< 0.0001	0.0447542	0.0226331	0.0803289	< 0.0001	0.722152	0.2681	0.00502813	0.674536	0.415232	0.948426	0.802143	< 0.0001	0.203612	0.677165	0.690471	0.744238	0.0144318	0.48027	0.212398
D-Glucose1	0.287804	0.0278823	0.0592163	0.116052	0.700153	0.00561757	0.195088	0.512892	0.631826	0.640803	0.0124098	0.000305802	0.142941	0.862582	0.000156079	0.534458	0.0408237	0.00933386	0.182615	0.521226	0.514745	0.00554425	0.774521	0.0133919	0.925776	0.95642	0.163508	0.95287	0.535956	0.966966	0.289129	0.0275057	0.574772	0.959186	0.224875	0.289862	0.939625	0.730936	0.0927257	0.328294	0.865564	0.919754	0.533288	0.482287	0.201354	0.649138	0.142631	0.417267	0.0710795
Glyceric acid	0.104184	0.87924	0.476063	0.569276	0.393039	0.989225	0.556287	0.000462597	0.124868	0.0136903	0.977416	0.572659	0.0211578	0.207101	0.241133	0.586237	0.246369	0.874952	0.660435	0.79035	0.31546	0.242564	0.478822	0.279013	0.47651	< 0.0001	0.556525	< 0.0001	0.0768686	< 0.0001	0.683879	0.334171	0.00155756	< 0.0001	0.725896	0.186983	0.0284852	0.584533	0.138833	0.285773	0.73065	< 0.0001	0.706821	0.348427	0.316842	0.553095	0.739855	0.502053	0.841761
Glycerol	0.112569	0.0118327	0.248884	0.38954	0.562744	0.0428994	0.872501	0.851555	0.94273	0.867515	0.532068	0.20524	0.178521	0.144013	0.377778	0.923786	0.973717	0.00292852	0.134208	0.595149	0.256143	0.173441	0.585873	0.0379175	0.887102	0.425544	0.124938	0.421865	0.218918	0.434601	0.955342	0.14603	0.695699	0.426821	0.722862	0.050058	0.304646	0.573113	0.876007	0.522511	0.402471	0.553875	0.980283	0.462406	0.739945	0.231539	0.0529753	0.899443	0.159973
Glycerol-3-phosphate	0.0794938	0.304374	0.127021	0.17824	0.548241	0.0792475	0.459827	0.865635	0.706339	0.909321	0.000902095	< 0.0001	0.0122661	0.622166	< 0.0001	0.316681	0.000416697	0.82289	0.00498685	0.377653	0.339555	< 0.0001	0.592039	0.0813108	0.260076	0.623008	0.0358331	0.602298	0.282514	0.632681	0.020512	0.000697706	0.579709	0.626931	0.314405	0.691755	0.297535	0.166176	0.346865	0.0242884	0.787079	0.417105	0.042975	0.196389	0.227157	0.752455	0.00122382	0.776797	0.0705087
Glycine	0.681264	0.571931	0.770417	0.793297	0.539984	0.440822	0.122794	0.743794	0.2398	0.591019	0.544699	0.922247	0.99012	0.751956	0.290016	0.418555	0.301768	0.0128408	0.172769	0.101803	0.401044	0.850537	0.350502	0.319822	0.185586	0.695273	0.393135	0.691301	0.926024	0.693698	0.755801	0.00329094	0.977717	0.694222	0.220218	0.00382248	0.643692	0.212373	0.446981	0.00715126	0.137024	0.66555	0.850321	0.341309	0.406062	0.759879	0.278032	0.173036	< 0.0001
Glycolic acid	0.843028	0.226175	0.532398	0.69694	0.00322629	0.365713	0.225203	0.108773	0.0607015	0.112211	0.509354	0.274923	0.15264	0.0264988	0.127471	0.0933359	0.966002	0.466011	0.253584	0.0429097	0.0991066	0.675194	0.0109541	0.11874	0.00822285	0.220049	0.306604	0.220727	0.0116511	0.220435	0.276592	0.59152	0.632653	0.221166	0.642791	0.521564	0.356392	0.661166	0.850678	0.0460221	0.0432291	0.198709	0.597319	0.0235457	0.938812	0.396811	0.659135	0.651929	0.511123
Glyoxylic acid	0.856145	0.213974	0.219788	0.317814	0.0234085	0.00405284	0.710505	0.776006	0.0154999	0.00192573	0.254972	0.867487	0.370947	0.370191	0.672717	0.0106084	0.711871	0.393691	0.592265	0.000603667	0.321022	0.349978	0.00627723	0.891835	0.00644039	0.839593	0.233163	0.839853	0.13082	0.829882	0.00472324	0.548325	0.832482	0.843206	0.960265	0.892653	0.703706	0.0119013	0.958194	0.995421	0.000328887	0.728156	0.105038	0.358059	0.974367	0.675384	0.564467	0.3594	0.210846
Caproic acid	0.905719	0.274076	0.128498	0.0992786	0.321364	0.810134	0.463236	0.371674	0.368153	0.664718	0.923497	0.894006	0.912558	0.519791	0.570507	0.00244849	0.723966	0.289358	0.226819	0.548991	0.463314	0.740185	0.021135	0.903185	0.392105	0.760091	0.403169	0.768549	0.897224	0.758399	0.125096	0.747658	0.46902	0.75958	0.0675108	0.209361	0.846775	0.681798	0.630633	0.380222	0.321187	0.780756	0.209342	0.342414	0.294391	0.567711	0.734391	0.0674511	0.375695
Iminodiacetic acid	0.0046663	0.0298405	0.0523332	0.124872	0.711456	0.0056506	0.812379	0.244949	0.883056	0.519455	0.00305082	< 0.0001	< 0.0001	0.104073	0.00372048	0.664264	0.00440429	0.484376	0.240456	0.10858	0.2024	< 0.0001	0.577927	0.000297573	0.963107	0.0429271	0.00622843	0.0411495	0.678874	0.0442942	0.00447139	0.0345113	0.390391	0.0437608	0.583152	0.499689	0.544383	0.493223	0.280288	0.862336	0.649755	0.0554097	0.0259745	0.832466	0.212562	0.328691	0.00049265	0.858914	0.401661
Isocitric acid	0.13243	0.546483	0.00559417	0.011911	0.372893	0.100692	0.650543	0.208953	0.700784	0.51219	0.278992	0.0232936	0.00214811	0.135493	0.124077	0.765705	0.0520662	0.578123	0.325246	0.374154	0.859104	0.0288582	0.749254	< 0.0001	0.70029	0.0711573	0.113295	0.0691303	0.831435	0.0757037	0.101832	0.401428	0.13331	0.0719883	0.729648	0.334615	0.847746	0.968771	0.0571834	0.461954	0.957614	0.0609903	0.151076	0.296901	0.334986	0.198497	0.12631	0.514049	0.41835
Isomaltose	0.772341	0.985956	0.611717	0.582001	0.321089	0.711639	0.851034	0.00444738	0.499882	0.806371	0.319706	0.00103746	0.807726	0.817863	< 0.0001	0.0935414	0.452212	0.136717	0.00541627	0.340274	0.84798	0.0334241	0.237089	0.199728	0.165204	0.141095	0.522731	0.144945	0.000500613	0.134149	0.5879	0.214445	0.287399	0.140813	0.331775	0.227373	0.00432303	0.605438	0.475306	0.0899966	0.139623	0.113921	0.33006	0.219432	0.170399	0.919425	0.285675	0.789106	0.340548
Itaconic acid	0.528986	0.893544	0.568587	0.607322	0.130374	0.228605	0.439681	0.89541	0.072421	0.000868555	0.719985	0.397603	0.776269	0.703055	0.050205	0.000278233	0.315216	0.0953175	0.0200376	< 0.0001	0.165566	0.799181	0.00481794	0.974062	< 0.0001	0.674364	0.73032	0.658701	0.371366	0.680156	0.0794192	0.0878598	0.805296	0.673585	0.352232	0.242555	0.820034	0.478047	0.531058	0.0839628	< 0.0001	0.692685	0.453602	0.00113577	0.173552	0.681926	0.20012	0.875964	0.443154
L-Fucose	0.0531548	0.0422932	0.0356582	0.0927486	0.0761736	0.00351684	0.745759	0.702686	0.0379443	0.0594305	0.0462501	0.00803536	0.00581332	0.156611	0.132798	0.282089	0.204822	0.96516	0.86251	0.000593156	0.474386	0.000632348	0.099317	0.00229375	0.0254767	0.490323	0.0354939	0.488586	0.346079	0.497652	0.00936512	0.238775	0.872974	0.494647	0.986541	0.337935	0.884707	0.522756	0.798491	0.391	0.0175622	0.41986	0.105289	0.163993	0.863888	0.883121	0.0796825	0.763204	0.507667
L-Lactic acid	0.195976	0.311804	0.902617	0.739023	0.913178	0.839726	0.929871	0.0539292	0.333573	0.242705	0.892247	0.955946	0.0541153	0.725696	0.875204	0.229214	0.716465	0.641432	0.903088	0.751166	0.698325	0.505782	0.874383	0.971606	0.70727	0.24277	0.17836	0.241492	0.121819	0.23902	0.938533	0.0406173	0.858479	0.244326	0.616165	0.725285	0.0460501	0.479608	0.726668	0.5928	0.43177	0.183281	0.916662	0.324568	0.703271	0.485503	0.0884851	0.753647	0.237083
a-Lactose	0.354692	0.627373	0.0538774	0.0515811	0.946908	0.43119	0.990476	0.692238	0.930973	0.612748	0.130677	0.000219681	0.0879579	0.511306	0.00196285	0.222387	0.0116446	0.895656	0.0175584	0.71473	0.360389	0.00363754	0.262844	0.00267771	0.378759	0.808129	0.172864	0.792676	0.0151665	0.825758	0.0753902	0.195865	0.12993	0.811162	0.391849	0.306643	0.039172	0.717418	0.0749402	0.129793	0.601174	0.646767	0.13996	0.612254	0.0593002	0.478833	0.0168856	0.456527	0.750488
Lactulose	0.635209	0.0829543	0.667735	0.796703	0.446491	0.167314	0.721228	0.00767442	0.0938633	0.019422	0.394839	0.0182552	0.641089	0.892094	0.0228497	0.256555	0.95441	0.578045	0.811795	0.0766538	0.567036	0.0084756	0.0761452	0.294044	0.275734	0.0301387	0.409837	0.0293667	0.122788	0.0294606	0.362182	0.489319	0.0291438	0.0299171	0.872502	0.579583	0.155898	0.87612	0.674316	0.551512	0.139538	0.0126898	0.572007	0.860308	0.268217	0.832416	0.497323	0.492424	0.683384
L-Allothreonine	0.539568	0.0438652	0.634619	0.792246	0.270459	0.274427	0.43372	0.505374	0.277447	0.0477968	0.123262	0.0491272	0.0604006	0.25406	0.0045509	0.729088	0.0211133	0.00963852	0.124088	0.30257	0.297763	0.0343871	0.995642	0.278697	0.0858105	0.124732	0.147747	0.122705	0.866706	0.125861	0.594542	0.0709475	0.633616	0.125121	0.14796	0.0955996	0.268155	0.77661	0.958676	0.526243	0.0638016	0.271023	0.681577	0.0746177	0.00884651	0.613396	0.00377285	0.0251818	0.127355
Ascorbic acid	0.49694	0.733849	0.0523238	0.0528142	0.908521	0.256795	0.87713	0.572058	0.959047	0.896373	0.050966	< 0.0001	0.0849303	0.861621	0.000441452	0.40127	0.0182901	0.71625	0.0381141	0.324942	0.202387	0.000697104	0.798241	0.00858118	0.50856	0.946073	0.203932	0.936849	0.00512843	0.96003	0.0149613	0.278136	0.529672	0.949673	0.417525	0.397716	0.0200956	0.354265	0.197465	0.154484	0.964285	0.842043	0.0227479	0.37157	0.0367975	0.52143	0.0526165	0.837403	0.837922
L-Asparagine	0.750903	0.317862	0.958527	0.895503	0.407587	0.654506	0.95326	0.197308	0.286221	0.478875	0.544285	0.0789555	0.780908	0.830761	0.00784603	0.112724	0.520893	0.000138838	0.0509425	0.0274851	0.840804	0.357608	0.138284	0.883696	0.047852	0.820602	0.330489	0.816726	0.321817	0.826855	0.794653	0.0112525	0.206495	0.819145	0.0834581	0.00056418	0.622573	0.449024	0.646228	0.108381	0.0123223	0.880704	0.471898	0.0678143	0.152279	0.646411	0.121293	0.165212	0.000435696
Dodecanoic acid	0.782022	0.205667	0.955317	0.911259	0.931884	0.126186	0.72073	0.93661	0.0245548	0.0279052	0.446578	0.750918	0.687074	0.48307	0.445042	0.00265957	0.472835	0.506041	0.0153826	0.00327319	0.542978	0.998847	0.00605552	0.211001	0.00702921	0.489223	0.93502	0.476966	0.0628977	0.503678	0.487152	0.440153	0.196256	0.487456	0.200459	0.843915	0.0939246	0.804619	0.165799	0.227753	0.000619114	0.477558	0.885516	0.382302	0.198142	0.15848	0.205031	0.0678999	0.839255
Levoglucosan	0.960879	0.609936	0.593236	0.575614	0.486392	0.625846	0.669552	0.17276	0.0137967	0.00873317	0.416036	0.441357	0.486376	0.493743	0.532287	0.360548	0.740763	0.849425	0.820998	0.130458	0.500454	0.370598	0.974542	0.0689897	0.243539	0.244411	0.704445	0.239419	0.767389	0.247472	0.503854	0.520114	0.675713	0.244273	0.489286	0.747002	0.695039	0.689887	0.139217	0.205594	0.107715	0.330976	0.6429	0.785997	0.791379	0.205791	0.652949	0.42728	0.0324702
L-Glutamic acid	0.517818	0.154745	0.458662	0.54078	0.130113	0.217415	0.0194877	0.14744	0.360934	0.434836	0.00946298	0.00121662	0.614717	0.59129	< 0.0001	0.156552	0.0248253	0.0199504	0.0178882	0.369392	0.472147	0.0291464	0.214917	0.579232	0.0236324	0.642079	0.228123	0.656275	0.0859392	0.634897	0.780433	0.00667328	0.480272	0.641394	0.45551	0.18189	0.586959	0.672107	0.199368	0.027933	0.098066	0.658815	0.661398	0.0343619	0.375444	0.635579	0.080416	0.488116	0.0268891
L-Glutamine	0.759606	0.793162	0.952618	0.973876	0.296648	0.217241	0.137776	0.260341	0.207915	0.164318	0.996262	0.657494	0.438728	0.0531236	0.0733666	0.00485166	0.671054	0.0508438	0.147566	0.00582964	0.89109	0.914295	0.00493	0.465789	0.000889286	0.634805	0.729104	0.643553	0.144638	0.629255	0.199265	0.0462194	0.539622	0.637566	0.958593	0.102548	0.576508	0.714575	0.75531	0.0996506	0.00321954	0.724201	0.773885	0.245905	0.595677	0.590355	0.914896	0.860125	0.104883
L-Homoserine	0.781086	0.545806	0.194447	0.273649	0.0124342	0.147829	0.348411	0.182902	0.0277779	0.073971	0.843087	0.325212	0.273206	0.434277	0.171065	0.273647	0.780005	0.439445	0.373857	0.070254	0.015873	0.854843	0.0948037	0.753413	0.016477	0.416431	0.230779	0.414801	0.0110465	0.411959	0.134351	0.205264	0.623031	0.418847	0.687836	0.949191	0.161236	0.29374	0.940794	0.74276	0.0413032	0.243649	0.383348	0.0702831	0.311048	0.741514	0.939496	0.626856	0.267856
Linoleic acid	0.00245252	0.0093508	0.940077	0.765858	0.45725	0.260111	0.884979	0.0401581	0.094866	0.937287	0.220508	0.446986	0.0570744	0.40935	0.964594	0.545096	0.799538	0.706552	0.757122	0.722466	0.645604	0.446701	0.99027	0.333398	0.601989	0.241447	0.381268	0.24067	0.00344684	0.241675	0.278027	0.264003	0.901655	0.243436	0.960693	0.423178	0.00381971	0.226061	0.737674	0.617238	0.745769	0.175646	0.102694	0.481243	0.734605	0.900619	0.212799	0.635562	0.496994
L-Leucine	0.0118851	0.0273058	0.145432	0.264013	0.613138	0.0196742	0.185813	0.730942	0.602707	0.781257	0.00141368	0.00276146	0.0118989	0.654867	0.000821668	0.222649	0.00732288	0.323957	0.00521514	0.859957	0.869909	0.00429503	0.417497	0.188691	0.182055	0.46219	0.0114011	0.44021	0.810032	0.467448	0.181175	< 0.0001	0.654767	0.465742	0.616404	0.696324	0.550578	0.247158	0.165511	0.0218803	0.425556	0.249302	0.232247	0.186328	0.706611	0.640505	0.00322232	0.993037	0.00197807
L-Lysine	0.268383	0.139699	0.724186	0.84701	0.911075	0.324199	0.446997	0.4488	0.865786	0.56917	0.156416	0.09624	0.377414	0.983393	0.0037615	0.0527355	0.217359	0.0597522	0.00562937	0.115623	0.600443	0.1281	0.154305	0.921537	0.0215677	0.979694	0.0842584	0.993573	0.725954	0.976266	0.581291	< 0.0001	0.478525	0.978222	0.386178	0.0252439	0.987983	0.184634	0.353579	0.0104255	0.0322779	0.902036	0.257383	0.0597748	0.551929	0.841573	0.0405529	0.672746	0.000117227
L-Methionine	0.955819	0.220358	0.266396	0.212594	0.134784	0.444581	0.177286	0.144209	0.929242	0.99825	0.872812	0.676473	0.109785	0.216379	0.248128	0.675488	0.85792	0.120606	0.857587	0.444368	0.709064	0.678797	0.512036	0.370469	0.269875	0.233225	0.449983	0.233082	0.57651	0.231579	0.0139618	0.849144	0.212791	0.235223	0.972241	0.678837	0.664708	0.0304019	0.956488	0.791192	0.435225	0.186212	0.0295517	0.650387	0.180589	0.0116882	0.261134	0.194267	0.717885
L-Proline	0.0402207	0.225955	0.207703	0.296766	0.0319935	0.0541241	0.931035	0.338523	0.0257381	0.314016	0.103496	0.295919	0.0493034	0.906728	0.375045	0.473442	0.203862	0.829892	0.179035	0.332988	0.251873	0.10382	0.771599	0.502682	0.696947	0.583235	0.0763213	0.56552	0.118978	0.582725	0.154805	0.000105674	0.419749	0.587604	0.778091	0.994682	0.43133	0.149859	0.585366	0.070938	0.688768	0.217425	0.338715	0.943954	0.897352	0.931705	0.110003	0.515038	0.0143738
Pyroglutamic acid	0.279508	0.0205373	0.221601	0.332444	0.830482	0.0349326	0.250772	0.708689	0.732101	0.252419	0.00493099	0.0033138	0.0270267	0.668014	< 0.0001	0.3791	0.000248993	0.0172989	0.0303305	0.674389	0.708473	0.00260698	0.930754	0.0436909	0.127994	0.270461	0.0834766	0.259106	0.892183	0.274155	0.291992	0.00326076	0.764689	0.272163	0.0492331	0.169825	0.63426	0.309751	0.130321	0.126233	0.125086	0.260656	0.316868	0.0376461	0.00824069	0.707083	0.0165772	0.221423	0.0769879
L-Serine	0.174666	0.260709	0.159886	0.232391	0.199037	0.0454151	0.565849	0.308199	0.80046	0.824434	0.064802	0.267182	0.0280213	0.731081	0.134539	0.439121	0.028869	0.37687	0.0675618	0.966957	0.57184	0.21663	0.627359	0.610722	0.442911	0.146379	0.0459426	0.137941	0.377226	0.146293	0.0652551	< 0.0001	0.349105	0.147571	0.321627	0.300789	0.440155	0.0410935	0.133263	0.0145799	0.597204	0.0583627	0.10368	0.43618	0.573861	0.992897	0.0437014	0.631231	0.00020585
L-Threonine	0.0373809	0.121205	0.26399	0.392783	0.011966	0.0355228	0.911033	0.279503	0.107863	0.469771	0.0470135	0.121551	0.00475686	0.568504	0.150165	0.9985	0.0131346	0.849371	0.123315	0.165579	0.854619	0.0184886	0.982636	0.22163	0.922009	0.173185	0.0313763	0.162715	0.354792	0.173698	0.0100345	0.000405749	0.159488	0.174833	0.182237	0.846523	0.927974	0.0364236	0.175316	0.132557	0.512299	0.0584922	0.0359254	0.916949	0.371529	0.589092	0.0140408	0.566085	0.040946
L-Tryptophan	0.0026979	0.00656524	0.371454	0.59623	0.83482	0.110954	0.0638631	0.709982	0.436223	0.721951	0.00421521	0.00172043	0.0349722	0.66312	0.00251668	0.209841	0.0142791	0.128336	0.0426817	0.903026	0.555639	0.00894425	0.182754	0.132536	0.232093	0.476598	0.0478781	0.461812	0.604469	0.484742	0.986476	0.000538885	0.568558	0.478867	0.613286	0.798499	0.319568	0.618227	0.332207	0.22822	0.356032	0.306857	0.674439	0.323036	0.962197	0.526074	0.00670764	0.764585	0.0394363
L-Tyrosine	0.0987907	0.878692	0.133799	0.162515	0.563062	0.116568	0.924416	0.0406088	0.63203	0.768275	0.0620239	0.0611988	0.00538765	0.247646	0.783456	0.206659	0.0623755	0.202295	0.723317	0.00909096	0.0321305	0.051	0.383992	0.0105497	0.127228	0.0894244	0.475971	0.0912479	0.462463	0.0901515	0.0752127	0.399044	0.0511629	0.0907296	0.861574	0.00464147	0.583659	0.918663	0.881045	0.422729	0.0858403	0.0742685	0.567986	0.64025	0.342736	0.362511	0.144887	0.529731	0.126419
L-Valine	0.139999	0.0102572	0.314675	0.488373	0.717189	0.0163253	0.198068	0.414154	0.865587	0.986542	0.00667924	0.00212859	0.113799	0.683603	< 0.0001	0.539543	0.0280162	0.0903034	0.0050169	0.930272	0.781991	0.00307374	0.851119	0.370998	0.138824	0.985341	0.0145101	0.989093	0.590189	0.979739	0.121784	< 0.0001	0.554861	0.981886	0.393823	0.10181	0.935069	0.118944	0.233664	0.0250924	0.410697	0.922122	0.114444	0.145982	0.269155	0.789567	0.00640439	0.335997	0.00071372
Maleic acid	0.858419	0.376526	0.731238	0.800931	0.916922	0.863134	0.268133	0.810308	0.781206	0.136505	0.755995	0.530093	0.420556	0.775253	0.0465226	0.408549	0.0452058	0.0191416	0.563796	0.25245	0.614698	0.342405	0.283072	0.995666	0.0705242	0.263191	0.370798	0.256373	0.803954	0.26354	0.915709	0.0144957	0.782943	0.261814	0.195399	0.161577	0.490063	0.769106	0.622287	0.440427	0.122743	0.303861	0.890984	0.695689	0.556902	0.53689	0.10934	0.04005	0.0633801
Malonic acid	0.534198	0.847147	0.122384	0.149628	0.0805083	0.228718	0.718816	0.519604	0.00484543	0.0147715	0.47702	0.399956	0.331141	0.267684	0.541769	0.465469	0.754682	0.254371	0.555684	0.00260578	0.497109	0.339677	0.485619	0.531297	0.000433259	0.893978	0.469828	0.910742	0.234296	0.897	0.233992	0.961017	0.237881	0.897842	0.75169	0.0575649	0.793254	0.706306	0.41658	0.832199	0.00599139	0.621891	0.561374	0.117897	0.434718	0.461205	0.339818	0.80075	0.548324
D-Maltose	0.1352	0.458238	0.0247403	0.0456267	0.416731	0.00626344	0.855519	0.202261	0.765819	0.79355	0.0149963	0.00803652	0.000105542	0.106006	0.134311	0.0783399	0.00901886	0.679774	0.678389	0.0120222	0.130542	0.00517386	0.241831	0.0100092	0.486862	0.0242097	0.0219922	0.0234742	0.845009	0.0245033	< 0.0001	0.26875	0.129623	0.024688	0.944626	0.304543	0.944366	0.0727614	0.287523	0.782181	0.0838349	0.0341741	0.000471173	0.595501	0.310278	0.40986	0.0143087	0.657091	0.737872
Melibiose	0.91071	0.775345	0.767472	0.755054	0.151938	0.685799	0.965077	0.00298589	0.610978	0.758998	0.253242	0.000697042	0.654442	0.788144	< 0.0001	0.152193	0.419327	0.124536	0.00854892	0.39193	0.988773	0.0308243	0.397083	0.325485	0.188222	0.0918357	0.591845	0.0937347	0.000504876	0.0872605	0.755792	0.294027	0.173114	0.0916299	0.270452	0.214847	0.0116065	0.791454	0.625953	0.0778115	0.164797	0.0629713	0.58003	0.117622	0.100211	0.856859	0.283879	0.784661	0.34179
Galactaric acid	0.0582231	0.993941	0.286348	0.351066	0.879183	0.580415	0.859957	0.239022	0.448627	0.572798	0.0330675	0.00543568	0.00587092	0.529096	0.0874052	0.826443	0.0091329	0.0594505	0.687953	0.0483261	0.0136176	0.0112098	0.791377	0.0395524	0.775663	0.28556	0.161787	0.282181	0.569491	0.289181	0.081716	0.558234	0.0760716	0.288401	0.549177	0.000336775	0.783287	0.50204	0.320085	0.64188	0.382992	0.176117	0.315549	0.520766	0.451141	0.971507	0.0603773	0.457329	0.430525
myo-Inositol	0.569953	0.307406	0.246556	0.300291	0.707397	0.298671	0.87472	0.465841	0.891315	0.772508	0.13602	0.000220586	0.0779193	0.38302	< 0.0001	0.285564	0.0379364	0.210648	0.0067344	0.919495	0.458382	< 0.0001	0.726875	0.0494165	0.254985	0.867045	0.0402133	0.860988	0.0800284	0.880298	0.08519	0.0772767	0.728059	0.869903	0.114043	0.376509	0.161831	0.403031	0.897825	0.136652	0.302842	0.981846	0.131153	0.197749	0.00129349	0.18627	< 0.0001	0.642303	0.247049
Nicotine	0.75898	0.15101	0.898603	0.971868	0.682678	0.170061	0.409209	0.351805	0.400426	0.22926	0.193909	0.436736	0.559872	0.983591	0.641474	0.309523	0.519236	0.315328	0.424967	0.313111	0.704323	0.40971	0.33648	0.428968	0.235923	0.314144	0.946907	0.305551	0.29514	0.319302	0.729593	0.297037	0.0108604	0.313163	0.170762	0.437835	0.393602	0.863139	0.056487	0.299071	0.344747	0.195442	0.452929	0.576128	0.439986	0.336098	0.892656	0.476026	0.706334
Nicotinic acid	0.877822	0.71877	0.290922	0.343731	0.171252	0.518569	0.90452	0.036288	0.656919	0.550675	0.80653	0.331242	0.387536	0.143549	0.0273265	0.249123	0.68842	0.584707	0.114723	0.0712081	0.562293	0.251264	0.416135	0.41323	0.00814665	0.0930388	0.53525	0.0975385	0.0927596	0.0934448	0.860004	0.518711	0.0109629	0.0928498	0.864288	0.0461682	0.234999	0.278505	0.347901	0.382984	0.0437518	0.0646988	0.234707	0.0319699	0.2679	0.654418	0.809791	0.969407	0.805575
N-Methyl-L-alanine	0.437679	0.687088	0.237822	0.247491	0.108488	0.204035	0.689174	0.967804	0.0341046	0.033928	0.070516	0.0048124	0.0757372	0.601581	0.000576847	0.744448	0.0228468	0.109686	0.0301835	0.494655	0.330157	0.0107578	0.59209	0.105714	0.060373	0.352583	0.292824	0.345349	0.179156	0.358144	0.0892563	0.0428854	0.861803	0.353975	0.659186	0.254636	0.764602	0.289334	0.795872	0.206066	0.162254	0.513344	0.0719782	0.296361	0.0381235	0.600912	0.0192276	0.138763	0.250092
Oleic acid	0.00250548	0.0253759	0.803656	0.924635	0.646523	0.504431	0.769648	0.026937	0.538656	0.288258	0.295208	0.414262	0.0188934	0.133991	0.871014	0.33485	0.646705	0.565065	0.810393	0.906697	0.435129	0.368244	0.734415	0.105605	0.94139	0.104539	0.281122	0.103114	0.0076953	0.105864	0.266502	0.333639	0.750754	0.105534	0.761173	0.296272	0.00543613	0.102289	0.918077	0.28341	0.373686	0.0920938	0.194348	0.608655	0.523027	0.871131	0.128242	0.337028	0.831125
Orotic acid	0.243022	0.599008	0.220294	0.283007	0.227288	0.347954	0.966287	0.0852047	0.452397	0.171557	0.138291	0.183157	0.00503198	0.166129	0.157475	0.300861	0.000233336	0.997877	0.461828	0.349595	0.313407	0.096422	0.970617	0.0530991	0.329202	0.00488948	0.154475	0.00432372	0.752947	0.00505949	0.0292234	0.127643	0.0167056	0.00491332	0.443069	0.325303	0.758131	0.395993	0.194039	0.950325	0.778531	0.0044091	0.0673654	0.556232	0.454036	0.577492	0.0706983	0.367628	0.972513
Oxalic acid	0.644682	0.170722	0.101911	0.170161	0.464153	0.00926701	0.797657	0.824399	0.504219	0.18243	0.245707	0.248721	0.395123	0.262222	0.57677	0.00190798	0.301942	0.787679	0.630352	0.00815802	0.425789	0.334902	0.066748	0.0436825	0.172657	0.804922	0.218694	0.790261	0.829984	0.807724	0.0373688	0.946671	0.416667	0.807226	0.436945	0.529505	0.845948	0.346795	0.0543194	0.187449	0.0082653	0.798514	0.141198	0.0480249	0.727395	0.574527	0.939438	0.460298	0.377067
Isomaltulose	0.376385	0.457772	0.428544	0.529668	0.475745	0.186737	0.82625	0.933774	0.472706	0.235263	0.970802	0.808894	0.5261	0.200842	0.733796	0.11648	0.57021	0.56921	0.0399487	0.0454351	0.265876	0.606568	0.0283335	0.669525	0.0146441	0.666525	0.847206	0.679939	0.164137	0.656624	0.0654512	0.932219	0.211545	0.666298	0.716999	0.551054	0.552505	0.531918	0.579484	0.107859	0.0217467	0.977435	0.138758	0.234773	0.190782	0.685017	0.827059	0.15197	0.171806
Palmitic acid	0.00546436	0.0110843	0.925765	0.684413	0.999375	0.47822	0.712538	0.0573135	0.718909	0.126333	0.446116	0.461863	0.0843573	0.305352	0.679132	0.169789	0.724877	0.0585375	0.36616	0.174622	0.64571	0.628175	0.213036	0.312348	0.375434	0.122305	0.512546	0.119825	0.0120307	0.123152	0.0797579	0.110488	0.874637	0.122823	0.846703	0.690492	0.00224277	0.166682	0.955903	0.718688	0.0367212	0.134756	0.0661624	0.247487	0.844577	0.717447	0.0924645	0.948284	0.342028
L-Phenylalanine	0.440575	0.103266	0.430309	0.545361	0.266641	0.0855147	0.51763	0.0746922	0.550463	0.818951	0.0366947	0.000806312	0.482911	0.972296	< 0.0001	0.305745	0.143215	0.0181791	0.0111469	0.426788	0.864035	0.02025	0.619634	0.438179	0.0965465	0.615799	0.120482	0.632389	0.115626	0.608455	0.265096	0.00103726	0.170677	0.614171	0.358496	0.0293618	0.473562	0.238117	0.218949	0.0611214	0.160584	0.511146	0.130933	0.0558979	0.234598	0.709136	0.0870214	0.208746	0.00586358
Phosphoric acid	0.471874	0.146475	0.331993	0.302314	0.965226	0.860412	0.604538	0.694055	0.845996	0.769891	0.352931	0.0590308	0.126661	0.585865	0.300109	0.660662	0.0434919	0.0264778	0.936412	0.0577269	0.114412	0.129102	0.713542	0.0410144	0.60102	0.505261	0.523717	0.504203	0.0759456	0.514451	0.0394409	0.669069	0.0235207	0.507324	0.573438	0.00048202	0.111429	0.63244	0.292054	0.822694	0.192118	0.403934	0.165455	0.548978	0.536952	0.963533	0.475827	0.504734	0.110606
Phytol	0.0251725	0.475256	0.055436	0.0870575	0.662679	0.139697	0.684079	0.441503	0.90668	0.342421	0.00444905	0.000360368	0.00265762	0.472833	0.00192918	0.0858762	0.00510274	0.511344	0.00327019	0.685123	0.0926208	0.00130344	0.462062	0.00720738	0.172375	0.385	0.032587	0.36595	0.357344	0.393843	0.119594	0.00619047	0.300132	0.38912	0.814147	0.183365	0.619818	0.447946	0.0872114	0.0897094	0.405969	0.197356	0.0990616	0.0908758	0.275728	0.901644	0.00401586	0.27174	0.681441
Pipecolic acid	0.0403777	0.325056	0.426894	0.348843	0.321143	0.954904	0.260524	0.284898	0.467821	0.312647	0.617533	0.75633	0.527755	0.467143	0.693718	0.812416	0.5764	0.122673	0.400021	0.631633	0.596986	0.561302	0.383243	0.598134	0.624394	0.245085	0.965476	0.251999	0.0937147	0.24737	0.119455	0.829707	0.181336	0.244884	0.548203	0.479047	0.0237186	0.0103055	0.886565	0.561956	0.57277	0.289005	0.00714625	0.684136	0.603492	0.741625	0.839207	0.719289	0.660774
Porphyrin	0.856145	0.213974	0.219788	0.317814	0.0234085	0.00405284	0.710505	0.776006	0.0154999	0.00192573	0.254972	0.867487	0.370947	0.370191	0.672717	0.0106084	0.711871	0.393691	0.592265	0.000603667	0.321022	0.349978	0.00627723	0.891835	0.00644039	0.839593	0.233163	0.839853	0.13082	0.829882	0.00472324	0.548325	0.832482	0.843206	0.960265	0.892653	0.703706	0.0119013	0.958194	0.995421	0.000328887	0.728156	0.105038	0.358059	0.974367	0.675384	0.564467	0.3594	0.210846
D-Psicose	0.00164449	0.116571	0.040274	0.0892204	0.459001	0.0110349	0.89986	0.0611877	0.543928	0.3716	0.00167383	0.00104883	< 0.0001	0.165223	0.0142509	0.96239	0.00200743	0.80406	0.281668	0.109175	0.276885	0.000207401	0.648698	0.0025145	0.900252	0.0379562	0.00578548	0.0352782	0.298304	0.038497	0.00443271	0.00371781	0.199145	0.0389607	0.778715	0.20742	0.258913	0.43864	0.246073	0.636415	0.69743	0.0180535	0.0257071	0.60675	0.409688	0.599714	0.00244323	0.8889	0.355487
Putrescine	0.812713	0.704893	0.353065	0.300859	0.292539	0.503549	0.222529	0.302384	0.250503	0.505024	0.0740394	0.0154952	0.861808	0.245172	0.00103205	0.0635759	0.0290282	0.0935695	0.104292	0.594019	0.663411	0.117944	0.38236	0.292615	0.281534	0.699873	0.555236	0.700369	0.0122824	0.690299	0.749067	0.287551	0.872762	0.700338	0.0769408	0.562548	0.0755474	0.790693	0.14862	0.0229815	0.219704	0.772593	0.771774	0.0739873	0.101721	0.90566	0.60578	0.850193	0.299445
Pyruvic acid	0.702301	0.618903	0.0508489	0.0587544	0.611766	0.0029825	0.00385735	0.723813	0.363262	0.800659	< 0.0001	0.0590946	0.366621	0.511992	0.115358	0.467438	0.0127573	0.787191	0.411892	0.102721	0.0452437	0.204928	0.737862	0.764606	0.768732	0.821185	0.826519	0.810942	0.738808	0.816247	0.197919	0.354438	0.636607	0.824494	0.176302	0.432175	0.715959	0.0936917	0.255952	0.160118	0.290493	0.576547	0.459974	0.223333	0.685081	0.166216	0.689293	0.780451	0.54783
Quinic acid	0.00261015	0.148171	0.0280869	0.0646438	0.367017	0.0109185	0.94145	0.0480513	0.512153	0.412612	0.00191892	0.00121199	< 0.0001	0.128043	0.0207582	0.926375	0.00212158	0.771184	0.301951	0.0869683	0.263135	0.000175473	0.630983	0.00184119	0.763673	0.0311643	0.0072073	0.029117	0.275707	0.0316839	0.00393702	0.00688582	0.184851	0.0320302	0.780486	0.171149	0.287141	0.444051	0.287781	0.673191	0.636745	0.0143088	0.0297688	0.646722	0.411977	0.571325	0.001721	0.812683	0.380967
Raffinose	0.237045	0.801846	0.996609	0.904927	0.141549	0.914689	0.511119	0.128006	0.479411	0.873865	0.591236	0.27092	0.411801	0.761	0.108719	0.170891	0.898466	0.0871194	0.0565209	0.0782416	0.713718	0.494395	0.799705	0.422728	0.379814	0.290959	0.691025	0.285257	0.00971282	0.284359	0.740905	0.780931	0.209013	0.291391	0.0545873	0.0258322	0.0627827	0.753651	0.897179	0.172723	0.0553193	0.163211	0.881142	0.124209	< 0.0001	0.0693841	0.484656	0.443365	0.915032
Rhamnose	0.36702	0.779689	0.302372	0.370039	0.171067	0.284685	0.492073	0.398926	0.0099071	0.00142028	0.959031	0.991522	0.801345	0.457198	0.485686	0.0489355	0.370556	0.0537152	0.295517	0.0077086	0.481838	0.840256	0.0300851	0.646248	0.0163819	0.337381	0.0841145	0.336583	0.671198	0.341643	0.0698862	0.620845	0.428781	0.335014	0.16066	0.546527	0.846792	0.287119	0.815105	0.45098	0.00142086	0.386164	0.214836	0.281858	0.268505	0.283205	0.829462	0.620379	0.830985
Ribitol	0.53375	0.936743	0.256815	0.307422	0.902076	0.95257	0.255118	0.578758	0.660129	0.374629	0.330975	0.868774	0.201574	0.0825159	0.988026	0.755275	0.961608	0.37542	0.245459	0.755118	0.909772	0.833153	0.626496	0.366547	0.660923	0.080102	0.0581762	0.0812831	0.615174	0.0800173	0.149722	0.816698	0.942816	0.0801154	0.818468	0.536509	0.480861	0.772403	0.298753	0.132643	0.880037	0.240381	0.115427	0.601632	0.862611	0.449631	0.412772	0.10526	0.834913
D-Ribose	0.400777	0.97655	0.0973475	0.0994527	0.721498	0.28514	0.907817	0.919891	0.105124	0.202989	0.0767943	0.00375796	0.0982102	0.12747	0.00436086	0.206693	0.0346899	0.704024	0.00250937	0.642087	0.296417	0.0128779	0.610212	0.00176984	0.19775	0.642075	0.334848	0.625157	0.0661312	0.659942	0.294061	0.300564	0.652949	0.645332	0.708686	0.783495	0.175554	0.438928	0.246962	0.280188	0.159622	0.640232	0.215418	0.236797	0.0726642	0.708748	0.0377799	0.474872	0.772327
D-Ribulose-5-phosphate	0.787111	0.243707	0.300515	0.395594	0.268095	0.121859	0.568942	0.828423	0.128519	0.182993	0.861012	0.882966	0.44633	0.00150992	0.702536	0.243451	0.474564	0.715266	0.426576	0.313937	0.219347	0.474014	0.2074	0.703921	0.0313274	0.945708	0.0678717	0.94348	0.0654549	0.940467	0.150509	0.845653	0.457697	0.948961	0.511676	0.440798	0.363683	0.474732	0.959868	0.214115	0.226295	0.865657	0.374173	0.381183	0.778666	0.554695	0.153559	0.808364	0.508998
Glucoheptonic acid	0.787111	0.243707	0.300515	0.395594	0.268095	0.121859	0.568942	0.828423	0.128519	0.182993	0.861012	0.882966	0.44633	0.00150992	0.702536	0.243451	0.474564	0.715266	0.426576	0.313937	0.219347	0.474014	0.2074	0.703921	0.0313274	0.945708	0.0678717	0.94348	0.0654549	0.940467	0.150509	0.845653	0.457697	0.948961	0.511676	0.440798	0.363683	0.474732	0.959868	0.214115	0.226295	0.865657	0.374173	0.381183	0.778666	0.554695	0.153559	0.808364	0.508998
Salicylic acid	0.549975	0.724226	0.723622	0.818866	0.121387	0.10745	0.536777	0.441969	0.0233607	0.0228736	0.275187	0.931616	0.314667	0.570675	0.237682	0.00966796	0.848182	0.00533404	0.0936705	< 0.0001	0.790224	0.449394	0.00634642	0.616003	0.000761255	0.954937	0.670752	0.961643	0.0796839	0.940689	0.0195188	0.601908	0.948857	0.959492	0.352663	0.0600422	0.551206	0.234492	0.327685	0.437255	< 0.0001	0.804415	0.185508	0.332749	0.275874	0.579206	0.919569	0.773827	0.978597
Shikimic acid	0.00310551	0.17931	0.0215185	0.0505642	0.253989	0.0123966	0.830142	0.0116214	0.589599	0.313578	0.00324142	0.00795838	< 0.0001	0.14854	0.0599032	0.983776	0.000999496	0.75596	0.402581	0.0933793	0.3131	0.00130406	0.655089	0.00155258	0.757359	0.00957008	0.0102153	0.00875778	0.149186	0.00972588	0.00562332	0.00680018	0.0786161	0.00989243	0.77989	0.143511	0.171324	0.439379	0.21384	0.713745	0.625703	0.00257541	0.0415917	0.829692	0.478322	0.523517	0.00410848	0.778641	0.428277
Sinapic acid	0.011215	0.00801095	0.866993	0.849947	0.495924	0.11993	0.79533	0.0938758	0.0238075	0.627899	0.159444	0.45812	0.0755412	0.472903	0.999103	0.881321	0.912904	0.740907	0.723919	0.325114	0.997918	0.302687	0.487522	0.534982	0.155448	0.461135	0.338176	0.463671	0.000655168	0.45709	0.600679	0.306237	0.681154	0.464827	0.910343	0.570411	0.00241302	0.374021	0.498836	0.601703	0.702657	0.357798	0.209676	0.577005	0.664683	0.999635	0.300334	0.799968	0.307577
Sinapyl alcohol	0.121432	0.14995	0.907036	0.888965	0.12922	0.19172	0.795205	0.692924	0.0279661	0.0592318	0.233105	0.877783	0.427813	0.730059	0.480445	0.033623	0.721673	0.0877568	0.126753	0.00088163	0.772634	0.558591	0.204468	0.68321	0.113645	0.978589	0.411729	0.9736	0.0635801	0.967598	0.253014	0.920397	0.936782	0.9811	0.0597832	0.0927827	0.296798	0.633337	0.626597	0.107324	0.000920034	0.805391	0.350807	0.186269	0.00406704	0.213243	0.626617	0.534957	0.951719
Spermidine	0.42689	0.231356	0.90828	0.979437	0.656841	0.889904	0.0763153	0.821562	0.918709	0.197706	0.469089	0.494692	0.423785	0.858531	0.0497783	0.0467748	0.039323	0.00785094	0.24487	0.0950478	0.478328	0.320391	0.0307117	0.756368	0.051432	0.430195	0.375647	0.415705	0.491028	0.434109	0.426281	0.00388992	0.606611	0.428984	0.164713	0.244875	0.482993	0.625589	0.403796	0.206964	0.0206123	0.301068	0.496485	0.531235	0.906843	0.8937	0.106604	0.932127	0.0325634
Stearic acid	0.0324308	0.0532859	0.748964	0.588758	0.69176	0.767122	0.433839	0.259245	0.940576	0.0369238	0.708132	0.538458	0.282702	0.31563	0.642064	0.289864	0.820634	0.0284524	0.648884	0.0860645	0.502431	0.91812	0.0215274	0.82802	0.112771	0.191328	0.810348	0.184862	0.051278	0.190322	0.100072	0.127466	0.643771	0.190801	0.773146	0.551557	0.0106457	0.145577	0.573898	0.52161	0.0315923	0.269319	0.142291	0.383907	0.653281	0.99363	0.121264	0.813078	0.430702
Stigmasterol	0.734273	0.97158	0.0680043	0.0577555	0.364263	0.418406	0.354446	0.575395	0.792201	0.938607	0.189011	0.0639858	0.46971	0.75907	0.0109304	0.00606947	0.0960694	0.266555	< 0.0001	0.256179	0.693938	0.022458	0.034208	0.118035	0.0386707	0.742184	0.207043	0.760822	0.129633	0.725044	0.714979	0.0112897	0.835332	0.740043	0.842493	0.242951	0.0861767	0.0832244	0.840545	0.00399188	0.0500064	0.864872	0.522998	0.415313	0.202136	0.517832	0.0216736	0.153287	0.16505
Succinic acid	0.216256	0.17493	0.938596	0.770309	0.0209486	0.963844	0.318232	0.222826	0.0660391	0.659266	0.976021	0.513196	0.0125249	0.115392	0.535495	0.593059	0.226311	0.762473	0.922326	0.514342	0.849548	0.041588	0.575551	0.128741	0.448132	0.117287	0.0633637	0.117084	0.164949	0.118833	0.24015	0.397559	0.698686	0.117948	0.00604513	0.784334	0.926473	0.990062	0.920993	0.710685	0.999112	0.113031	0.395097	0.925704	0.0981933	0.0409609	0.013153	0.322293	0.459848
Sucrose	0.629979	0.0679137	0.725008	0.861756	0.463027	0.161443	0.812773	0.00855847	0.116506	0.021293	0.45739	0.0215976	0.669739	0.742163	0.0262528	0.219159	0.935112	0.418987	0.823101	0.0955114	0.499416	0.00905628	0.0714822	0.285978	0.255256	0.0446102	0.421112	0.0433631	0.154986	0.0436419	0.351872	0.480941	0.027655	0.0443558	0.734012	0.442447	0.172705	0.859127	0.618953	0.495201	0.158809	0.0160804	0.582776	0.803592	0.209155	0.734737	0.433913	0.416649	0.783636
D-Tagatose	0.00167341	0.118496	0.0498289	0.104815	0.459969	0.0133122	0.957833	0.0700014	0.521097	0.399706	0.00249313	0.00122545	< 0.0001	0.142557	0.0156202	0.94223	0.00278054	0.770372	0.26143	0.12013	0.301468	0.000167942	0.624426	0.00207303	0.868098	0.0480876	0.00523885	0.0448747	0.311622	0.0488119	0.00484534	0.00510439	0.212798	0.0493189	0.725526	0.215384	0.2911	0.435758	0.268908	0.627228	0.725083	0.0236886	0.0270445	0.606558	0.34103	0.493436	0.00203728	0.785748	0.389808
D-Talose	0.107119	0.706082	0.352003	0.448401	0.173043	0.591142	0.81434	< 0.0001	0.169312	0.00926016	0.510976	0.876431	< 0.0001	0.237578	0.514978	0.783584	0.0370488	0.517523	0.445522	0.887475	0.106951	0.968692	0.900487	0.117523	0.851224	< 0.0001	0.389334	< 0.0001	0.0118084	< 0.0001	0.249815	0.393404	0.011315	< 0.0001	0.361148	0.381624	0.0219484	0.998912	0.289106	0.277257	0.756157	< 0.0001	0.355353	0.763522	0.811227	0.294296	0.208961	0.726015	0.666516
Threonic acid	0.354855	0.119075	0.312008	0.431978	0.457862	0.290925	0.430634	0.75089	0.512059	0.846483	0.358973	0.0309982	0.00895082	0.0101097	0.0152692	0.809792	0.082713	0.710407	0.188749	0.549815	0.909206	0.000138699	0.242458	0.00178601	0.90647	0.432651	0.0197307	0.422275	0.981882	0.441502	0.0670332	0.284178	0.758591	0.436122	0.169061	0.960829	0.712182	0.577474	0.853408	0.777673	0.752856	0.514932	0.0767856	0.792001	0.0187482	0.159131	0.00184012	0.830378	0.978507
trans-Aconitic acid	0.0368161	0.0435361	0.0309824	0.0810169	0.0927899	0.0110715	0.975644	0.708828	0.103453	0.186553	0.0445526	0.00440736	0.0050285	0.188314	0.0794354	0.479926	0.143534	0.683323	0.803783	0.00457644	0.67173	0.000621478	0.344794	0.000796767	0.118614	0.382044	0.0359711	0.378393	0.423494	0.390079	0.0309571	0.231869	0.737837	0.38516	0.841812	0.303253	0.908957	0.760533	0.6254	0.273431	0.0696875	0.330726	0.142487	0.161237	0.631357	0.909892	0.0689429	0.569088	0.647763
Triethanolamine	0.918932	0.511921	0.878565	0.866677	0.17761	0.84749	0.887681	0.790518	0.0152833	0.0448629	0.615457	0.607745	0.625423	0.817992	0.304173	0.291535	0.823472	< 0.0001	0.367763	0.00477988	0.838892	0.824589	0.134688	0.758829	0.0531358	0.301319	0.490863	0.305591	0.800604	0.304393	0.811372	0.363137	0.371764	0.299757	0.543577	0.00110901	0.755043	0.863439	0.715389	0.879418	0.00530915	0.699559	0.637408	0.525962	0.25353	0.038998	0.161588	0.416353	0.0965536
Trigonelline	0.989525	0.747129	0.335783	0.356539	0.964422	0.816335	0.568766	0.229591	0.0782615	0.313076	0.355488	0.548928	0.741314	0.261584	0.243756	0.899436	0.973094	0.1718	0.97178	0.588871	0.754926	0.304304	0.289018	0.153047	0.943035	0.116595	0.394991	0.121101	0.873032	0.121361	0.263118	0.606536	0.0660397	0.11527	0.638304	0.701493	0.644962	0.143034	0.679495	0.255869	0.690471	0.176829	0.130787	0.0426517	0.380954	0.913735	0.759328	0.999158	0.671282
Tyramine	0.228983	0.0827626	0.729513	0.892576	0.642976	0.30935	0.19272	0.21877	0.603044	0.726544	0.129737	0.713585	0.186723	0.93109	0.86371	0.784738	0.743064	0.242924	0.245802	0.399498	0.45188	0.402063	0.99999	0.619832	0.66852	0.237884	0.620307	0.242074	0.00381177	0.232341	0.89169	0.486447	0.419448	0.238361	0.213909	0.980856	0.0123426	0.750403	0.123513	0.220964	0.639132	0.275234	0.730551	0.951973	0.0449509	0.417497	0.539064	0.712453	0.156675
D-Xylose	0.00957846	0.535465	0.0397684	0.0743824	0.307319	0.130298	0.774475	0.000279023	0.406487	0.0336482	0.0588374	0.0923071	< 0.0001	0.116809	0.400187	0.972767	0.0077628	0.908963	0.862097	0.371497	0.0947652	0.082194	0.936796	0.00375684	0.972419	< 0.0001	0.0284466	< 0.0001	0.0904193	< 0.0001	0.0156306	0.0590157	0.0311847	< 0.0001	0.810257	0.173149	0.0839383	0.723593	0.286631	0.632248	0.996205	< 0.0001	0.0432361	0.943199	0.760975	0.359538	0.0180099	0.998796	0.50641
D-Xylulose	0.0133722	0.157263	0.0641379	0.109822	0.649829	0.0184025	0.61152	0.536499	0.345683	0.995954	0.00187642	< 0.0001	0.00175869	0.301654	0.00509154	0.722625	0.00978764	0.756103	0.060724	0.109432	0.126409	< 0.0001	0.957493	0.00091187	0.93387	0.507614	0.038012	0.496344	0.75224	0.516299	0.0536668	0.164073	0.366951	0.51298	0.72616	0.164313	0.784242	0.545075	0.335977	0.457838	0.722777	0.353883	0.210067	0.417783	0.102751	0.297578	0.00162131	0.25716	0.979896
[truncated: 83 more columns]

## Sheet: Supp dataset 5
Supplemental dataset 6. Groups of metabolites obtained following hierarchical clustering of the Pearson correlations between the amount of leaf metabolites at the V stage, shoot dry weight and yield-related traits.
							Significant Pearson correlations
Metabolite name	HMDB	PubChem	ChEBI	KEGG	METLIN	Group	ShootDW	TKW	KY	KN
D-Threitol	HMDB0004136	169019	48300	C16884		1
L-Allothreonine	HMDB0004041	99289	28718	C05519	7007	1		-0.455
L-Asparagine	HMDB0000168	6267	17196	C00152	14	1
L-Glutamic acid	HMDB0000148	33032	16015	C00025	5174	1
L-Lysine	HMDB0000182	5962	18019	C00047	5200	1
L-Valine	HMDB0000883	6287	16414	C00183	5842	1		-0.56
Maleic acid	HMDB0000176	444266	18300	C01384	4198	1
N-Methyl-L-alanine		5683	17519	C02721		1
L-Phenylalanine	HMDB0000159	6140	17295	C00079	28	1
Putrescine	HMDB0001414	1045	17148	C00134	3226	1
Pyruvic acid	HMDB0000243	1060	32816	C00022	117	1
Oxoglutaric acid	HMDB0000208	51	30915	C00026	5218	2
a-Tocopherol	HMDB0001893	14985	18145	C02477	6376	2	-0.459
L-Aspartic acid	HMDB0000191	5960	17053	C00049	5206	2
b-Alanine	HMDB0000056	239	16958	C00099	5119	2
Cinnamic acid	HMDB0000567	5372954	35699	C10438	310	2
L-Isoleucine	HMDB0000172	6306	17191	C00407	5193	2	-0.455
D-Malic acid	HMDB0031518	92824	30796	C00497		2
Galactonic acid	HMDB0000565	128869	16534	C00880	3336	2
Glycerol-3-phosphate	HMDB0000126	439162	15978	C00093	5161	2
Glyoxylic acid	HMDB0000119	760	16891	C00048	3213	2
a-Lactose	HMDB0000186	84571	36219	C00243	267	2
Lactulose	HMDB0000740	11333	6359	C07064	916	2
L-Leucine	HMDB0000687	6106	15603	C00123	24	2	-0.551	-0.493
L-Proline	HMDB0000162	145742	17203	C00148	29	2	-0.462
Pyroglutamic acid	HMDB0000267	7405	18183	C01879	3251	2		-0.514
L-Serine	HMDB0000187	5951	17115	C00065	5203	2
L-Threonine	HMDB0000167	6288	16857	C00188	32	2	-0.468
L-Tryptophan	HMDB0000929	6305	16828	C00078	5879	2	-0.634	-0.587
myo-Inositol	HMDB0000211	3437	17268	C00137	5221	2
Orotic acid	HMDB0000226	967	16742	C00295	318	2
Phytol	HMDB0002019	5280435	17327	C01389	391	2	-0.499
Porphyrin		66868	8337	C05113		2
trans-Aconitic acid	HMDB0000958	444212	32806	C02341		2	-0.469	-0.456	-0.483
D-Xylulose	HMDB0001644	5289590	17140	C00310	6333	2	-0.543
Citric acid	HMDB0000094	311	30769	C00158	124	3			-0.599	-0.554
Dehydroascorbic acid	HMDB0001264	210328	17242	C00425	342	3
Galactinol	HMDB0005826	439451	17505	C01235		3
Glycerol	HMDB0000131	753	17522	C00116	105	3		-0.551
Isocitric acid	HMDB0000193	1198	30887	C00311	3328	3			-0.596	-0.55
Ascorbic acid	HMDB0000044	54670067	17208	C00072	3753	3
Linoleic acid	HMDB0000673	5280450	17351	C01595	191	3	-0.638	-0.566
Oleic acid	HMDB0000207	445639	16196	C00712	190	3	-0.637	-0.498
Palmitic acid	HMDB0000220	985	15756	C00249	187	3	-0.597	-0.555
Ribitol	HMDB0000508	3757	15963	C00474	316	3
D-Ribose	HMDB0000283	5779	16988	C00121	313	3
Sinapic acid	HMDB0032616	637775	15714	C00482		3	-0.554	-0.575
Stearic acid	HMDB0000827	5281	28842	C01530	189	3	-0.479
Succinic acid	HMDB0000254	1110	15741	C00042	114	3
Threonic acid	HMDB0000943	151152	49059	C01620	5891	3
2-3-Butanediol	HMDB0003156	262	62064	C20657	104	4
2-Hydroxypyridine	HMDB0013751	8871	16540	C02502		4		-0.495	-0.588	-0.52
Adenosine triphosphate	HMDB0000538	5957	15422	C00002	5523	4
Allantoin	HMDB0000462	204	15676	C01551	89	4
Benzoic acid	HMDB0001870	243	30746	C00180	1297	4
b-Sitosterol	HMDB0000852	222284	27693	C01753	169	4
Chlorogenic acid	HMDB0003164	1794427	16112	C00852	3498	4
Citramalic acid	HMDB0000426	1081	15584	C00815	5415	4
Cyclohexylamine	HMDB0031404	7965	15773	C00571		4
Dopamine	HMDB0000073	681	18243	C03758	64	4
Sphingosine	HMDB0000252	5353955	16393	C00319	392	4
Galactitol	HMDB0000107	11850	16813	C01697	5148	4
D-Glucose1	HMDB0000122	5793	4167	C00031	133	4		-0.491
Glycolic acid	HMDB0000115	757	17497	C00160	3219	4
L-Fucose	HMDB0000174	17106	2181	C01019	268	4		-0.458	-0.472
L-Homoserine	HMDB0000719	12647	15699	C00263	5687	4
L-Methionine	HMDB0000696	6137	16643	C00073	5664	4
Malonic acid	HMDB0000691	867	30794	C00383	3237	4
Oxalic acid	HMDB0002329	971	16995	C00209	113	4
Pipecolic acid	HMDB0000070	849	17964	C00408	50	4	0.462
D-Ribulose-5-phosphate	HMDB0000618	439184	17363	C00199	5591	4
Glucoheptonic acid		25588	67270	DG02889		4
Stigmasterol	HMDB0000937	5280794	28824	C05442	168	4
Trigonelline	HMDB0000875	5570	18123	C01004	273	4
Adenine	HMDB0000034	190	16708	C00147	85	5
L-Arabinose	HMDB0000646	439195	17535	C00259	5474	5	0.597		0.459
D-Galactose	HMDB0000143	439357	28061	C00984	134	5
D-Altrose		8696	28385	C06464		5
Allose	HMDB0001151	12285879	37741	C01487	348	5
D-Glucose	HMDB0000122	5793	4167	C00031	133	5
Glucose-6-phosphate	HMDB0001401	5958	4170	C00668	145	5			0.458
D-Mannose	HMDB0000169	18950	4208	C00159		5
Glucaric acid	HMDB0000663	33037	16002	C00818	5633	5
Sorbitol	HMDB0000247	5780	17924	C00794	143	5
D-Fructose	HMDB0000660	439709	28645	C02336	135	5
Fructose-6-phosphate	HMDB0000124	69507	15946	C00085	5159	5
Gluconolactone	HMDB0000150	7027	16217	C00198	353	5	0.538
Glyceric acid	HMDB0000139	439194	32398	C00258	280	5
Iminodiacetic acid	HMDB0011753	8897	24786	C19911		5	0.606	0.486
Isomaltose	HMDB0002923	439193	28189	C00252	412	5
L-Lactic acid	HMDB0000190	107689	422	C00186	5205	5
L-Tyrosine	HMDB0000158	6057	17895	C00082	34	5
Galactaric acid	HMDB0000639	3037582	30852	C00879	5612	5
D-Psicose		8700	27605	C06468		5	0.657		0.462
Quinic acid	HMDB0003072	3590	17521	C00296	3329	5	0.635		0.491
Raffinose	HMDB0003213	10542	397485	C00492	138	5
Rhamnose	HMDB0000849	25310	62346	C00507	5812	5
Shikimic acid	HMDB0003070	8742	16119	C00493	338	5	0.627		0.51
Sinapyl alcohol	HMDB0013070	5280507	64557	C02325		5
D-Tagatose	HMDB0003418	92092	47693	C00795		5	0.656		0.444
D-Talose		8699	68462	C06467		5
Tyramine	HMDB0000306	5610	15760	C00483	60	5
D-Xylose	HMDB0000098	135191	53455	C00181	314	5	0.564		0.463
3-Phosphoglyceric acid	HMDB0000807	724	17050	C00597	150	6
L-Arginine	HMDB0000517	6322	16467	C00062	5502	6
Gentiobiose		441422	28066	C08240		6
Caffeic acid	HMDB0001964	1549111	17395	C01481	3316	6
Ethanolamine	HMDB0000149	700	16000	C00189	3207	6
trans-Ferulic acid	HMDB0000954	445858	17620	C01494	4156	6
Fumaric acid	HMDB0000134	444972	18012	C00122	3242	6
Galacturonic acid	HMDB0002545	84740	47962	C08348	6713	6
Gamma-Aminobutyric acid	HMDB0000112	119	16865	C00334		6
Glycine	HMDB0000123	750	15428	C00037	20	6
Caproic acid	HMDB0000535	8892	30776	C01585	5520	6
Itaconic acid	HMDB0002092	811	30838	C00490	6483	6
Dodecanoic acid	HMDB0000638	3893	30805	C02679	5611	6
Levoglucosan	HMDB0000640	2724705	30997		5613	6
L-Glutamine	HMDB0000641	5961	18050	C00064	5614	6
D-Maltose	HMDB0000163	10991489	47937	C00208	413	6			0.5	0.452
Melibiose	HMDB0000048	440658	28053	C05402	3478	6
Nicotine	HMDB0014330	942	18723	C16150		6
Nicotinic acid	HMDB0001488	938	15940	C00253	6272	6
Isomaltulose		4876	18394	C01742		6
Phosphoric acid	HMDB0002142	1004	26078	C00009		6
Salicylic acid	HMDB0001895	338	16914	C00805	616	6
Spermidine	HMDB0001257	1102	16610	C00315	254	6
Triethanolamine	HMDB0032538	7618	28621	C06771		6
Sucrose	HMDB0000258	5988	17992	C00089	137
